# Supplementary material for: Imprint of parity and age at first pregnancy on the genomic landscape of subsequent breast cancer
Source: Breast Cancer Res. 2019 Feb 15;21:25. doi: 10.1186/s13058-019-1111-6 (PMC6377756; doi:10.1186/s13058-019-1111-6)
Supplement: Supplementary file 1 — Table S1. Systematic multivariate analysis of mutational load comparing nulliparous vs. parous, early parous vs. late parous and PABC vs. nulliparous patients. Table S2. Systematic multivariate analysis of breast cancer driver SNVs comparing nulliparous vs. parous, early parous vs. late parous and PABC vs. nulliparous patients. Table S3. Systematic multivariate analysis of breast cancer driver SCNAs comparing nulliparous vs. parous, early parous vs. late parous and PABC vs. nulliparous patients. Table S4. Clinicopathological features of nulliparous and parous patients included in the RNAseq analysis. Table S5. Differential expression analysis between nulliparous and parous patients using DEseq2 on raw counts data and controlling for age at diagnosis, pathological stage, molecular subtypes by IHC, histological subtypes. Table S6. Pathway analysis using the generally applicable gene-set enrichment (GAGE) method to identify significantly enriched pathways between nulliparous and parous patients. Table S7. Differential expression analysis between early and late parous patients using DEseq2 on raw counts data and controlling for age at diagnosis, pathological stage, molecular subtypes by IHC, histological subtypes. Table S8. Pathway analysis using the generally applicable gene-set enrichment (GAGE) method to identify significantly enriched pathways between early and late parous patients. Table S9. Systematic multivariate analysis of TILs levels comparing nulliparous vs. parous, early parous vs. late parous and PABC vs. nulliparous patients. Table S10. Clinicopathological features of nulliparous and PABC patients. Table S11. Pathway analysis using the generally applicable gene-set enrichment (GAGE) method to identify significantly enriched pathways between nulliparous and PABC patients. (XLSX 366 kb) [file 13058_2019_1111_MOESM1_ESM.xlsx]

## Sheet: List Suppl Tables
Supplementary Tables Nguyen et al.
Supplementary Table S1	Systematic multivariate analysis of mutational load comparing nulliparous vs. parous, early parous vs. late parous and PABC vs. nulliparous patients
Supplementary Table S2	Systematic multivariate analysis of breast cancer driver SNVs comparing nulliparous vs. parous, early parous vs. late parous and PABC vs. nulliparous patients
Supplementary Table S3	Systematic multivariate analysis of breast cancer driver SCNAs comparing nulliparous vs. parous, early parous vs. late parous and PABC vs. nulliparous patients
Supplementary Table S4	Clinicopathological features of nulliparous and parous patients included in the RNAseq analysis
Supplementary Table S5	Differential expression analysis between nulliparous and parous patients using DEseq2 on raw counts data and controlling for age at diagnosis, pathological stage, molecular subtypes by IHC, histological subtypes
Supplementary Table S6	Pathway analysis using the generally applicable gene-set enrichment (GAGE) method to identify significantly enriched pathways between nulliparous and parous patients
Supplementary Table S7	Differential expression analysis between early and late parous patients using DEseq2 on raw counts data and controlling for age at diagnosis, pathological stage, molecular subtypes by IHC, histological subtypes
Supplementary Table S8	Pathway analysis using the generally applicable gene-set enrichment (GAGE) method to identify significantly enriched pathways between early and late parous patients
Supplementary Table S9	Systematic multivariate analysis of TILs levels comparing nulliparous vs. parous, early parous vs. late parous and PABC vs. nulliparous patients
Supplementary Table S10	Clinicopathological features of nulliparous and PABC patients
Supplementary Table S11	Pathway analysis using the generally applicable gene-set enrichment (GAGE) method to identify significantly enriched pathways between nulliparous and PABC patients

## Sheet: TableS1
Supplementary Table S1: Systematic multivariate analysis of mutational load comparing nulliparous vs. parous, early parous vs. late parous and PABC vs. nulliparous patients
	Nulliparous (n=49) (median)	Parous (n=264) (median)	pval (wt)	pval (lm)	pval (lm.adj)	fdr (lm.adj)
N.substitution	3131.5	3227	0.485819	0.532089	0.0970791	0.198653
N.tot	3399	3340	0.495552	0.535488	0.0993263	0.198653
N.InDels	192	214	0.79124	0.623976	0.463883	0.597576
N.Rear	76	57	0.270155	0.132186	0.597576	0.597576
	Late parous (n=71) (median)	Early parous (n=82) (median)	pval (wt)	pval (lm)	pval (lm.adj)	fdr (lm.adj)
N.InDels	152	242	7.46757e-06	1.5241e-05	0.00186531	0.00746126
N.tot	2518	4765	0.000123268	0.000193071	0.0512982	0.100345
N.substitution	2334	4454.5	0.000203089	0.000270663	0.0752586	0.100345
N.Rear	51	111	0.00652014	0.0128514	0.658287	0.658287
	Nulliparous (n=49) (median)	PABC (n=16) (median)	pval (wt)	pval (lm)	pval (lm.adj)	fdr (lm.adj)
N.Rear	57	155.5	0.0323419	0.0249694	0.466777	0.838979
N.InDels	214	154.5	0.552551	0.888121	0.531241	0.838979
N.substitution	3227	3671.5	0.723061	0.781964	0.826771	0.838979
N.tot	3340	3838.5	0.745795	0.804738	0.838979	0.838979

## Sheet: TableS2
Supplementary Table S2: Systematic multivariate analysis of breast cancer driver SNVs comparing nulliparous vs. parous, early parous vs. late parous and PABC vs. nulliparous patients
	Nulliparous (n=49) (%)	Parous (n=264) (%)	pval (fisher)	pval (Chisq)	pval (glm)	pval (glm.adj)	fdr (glm.adj)
PTEN	1 (2)	16 (6.1)	0.48866	0.4254	0.203033	0.0858161	0.600712
GATA3	10 (20.4)	28 (10.6)	0.0601215	0.0907774	0.0699325	0.253775	0.685302
TP53	10 (20.4)	98 (37.1)	0.032472	0.0360331	0.0191001	0.379816	0.685302
CDH1	3 (6.1)	22 (8.3)	0.778051	0.812349	0.588264	0.391601	0.685302
MAP3K1	5 (10.2)	18 (6.8)	0.378083	0.591854	0.423864	0.542251	0.759152
MLL3	1 (2)	12 (4.5)	0.700019	0.676525	0.37996	0.738558	0.861651
PIK3CA	15 (30.6)	75 (28.4)	0.734245	0.887797	0.755532	0.947972	0.947972
	Late parous (n=71) (%)	Early parous (n=82) (%)	pval (fisher)	pval (Chisq)	pval (glm)	pval (glm.adj)	fdr (glm.adj)
TP53	16 (22.5)	41 (50)	0.000729747	0.00084834	0.000384898	0.0100633	0.0465209
CDH1	9 (12.7)	1 (1.2)	0.00607049	0.0113607	0.00255371	0.0132917	0.0465209
MLL3	2 (2.8)	4 (4.9)	0.686258	0.812311	0.507398	0.0399236	0.0743854
MAP3K1	8 (11.3)	3 (3.7)	0.113904	0.132764	0.0662569	0.0486122	0.0743854
GATA3	12 (16.9)	6 (7.3)	0.080736	0.11332	0.0654463	0.0531324	0.0743854
PIK3CA	24 (33.8)	16 (19.5)	0.0643958	0.0685018	0.0447185	0.0860347	0.100374
PTEN	7 (9.9)	6 (7.3)	0.772506	0.785857	0.574445	0.544072	0.544072
	Nulliparous (n=49) (%)	PABC (n=16) (%)	pval (fisher)	pval (Chisq)	pval (glm)	pval (glm.adj)	fdr (glm.adj)
PTEN	1 (2)	2 (12.5)	0.147436	0.295988	0.104745	0.0879017	0.572584
CDH1	3 (6.1)	1 (6.2)	1	1	0.807995	0.221565	0.572584
MAP3K1	5 (10.2)	2 (12.5)	1	1	0.689797	0.362098	0.572584
TP53	10 (20.4)	7 (43.8)	0.0998093	0.129263	0.0714144	0.387332	0.572584
PIK3CA	15 (30.6)	5 (31.2)	1	1	0.917418	0.435778	0.572584
GATA3	10 (20.4)	4 (25)	0.73249	0.969915	0.644465	0.490786	0.572584
MLL3	1 (2)	0 (0)	1	1	0.990161	0.848721	0.848721

## Sheet: TableS3
Supplementary Table S3: Systematic multivariate analysis of breast cancer driver SCNAs comparing nulliparous vs. parous, early parous vs. late parous and PABC vs. nulliparous patients
	Nulliparous (n=49) (%)	Parous (n=264) (%)	pval (fisher)	pval (Chisq)	pval (glm)	pval (glm.adj)	fdr (glm.adj)
MYC_amp	2 (4.1)	49 (18.6)	0.0103235	0.0208975	0.00413365	0.0523932	0.261966
ZNF217_amp	4 (8.2)	17 (6.4)	0.754338	0.894908	0.66577	0.512238	0.906794
Chr8:(ZNF703/FGFR1)_amp	8 (16.3)	32 (12.1)	0.48314	0.564068	0.431442	0.756703	0.906794
CCND1_amp	10 (20.4)	43 (16.3)	0.533455	0.617851	0.48891	0.881653	0.906794
ERBB2_amp	6 (12.2)	38 (14.4)	0.824869	0.862087	0.686443	0.906794	0.906794
	Late parous (n=71) (%)	Early parous (n=82) (%)	pval (fisher)	pval (Chisq)	pval (glm)	pval (glm.adj)	fdr (glm.adj)
MYC_amp	5 (7)	23 (28)	0.000746335	0.00168033	0.000493366	0.0078578	0.039289
ZNF217_amp	6 (8.5)	3 (3.7)	0.304349	0.361838	0.207165	0.451963	0.999982
Chr8:(ZNF703/FGFR1)_amp	5 (7)	12 (14.6)	0.197061	0.217851	0.129706	0.773561	0.999982
CCND1_amp	10 (14.1)	14 (17.1)	0.661111	0.776363	0.611299	0.907707	0.999982
ERBB2_amp	0 (0)	2 (2.4)	0.499312	0.541194	0.112568	0.999982	0.999982
	Nulliparous (n=49) (%)	PABC (n=16) (%)	pval (fisher)	pval (Chisq)	pval (glm)	pval (glm.adj)	fdr (glm.adj)
ZNF217_amp	4 (8.2)	3 (18.8)	0.349938	0.470509	0.225779	0.25355	0.998696
Chr8:(ZNF703/FGFR1)_amp	8 (16.3)	1 (6.2)	0.432566	0.550909	0.391646	0.81349	0.998696
ERBB2_amp	6 (12.2)	0 (0)	0.322808	0.331157	0.190397	0.819607	0.998696
CCND1_amp	10 (20.4)	2 (12.5)	0.714362	0.736256	0.561744	0.891931	0.998696
MYC_amp	2 (4.1)	1 (6.2)	1	1	0.580679	0.998696	0.998696

## Sheet: TableS4
Supplementary Table S4: Clinicopathological features of nulliparous and parous patients included in the RNAseq analysis
		Nulliparous	Parous	P		Early parous	Late parous	P
N		34	148			51	45
Age at diagnosis		54.5 (30-81)	55 (28-81)	0.901		60 (34-81)	50 (28-81)	0.00931a
Menopausal status	Pre	10 (32.3%)	41 (32%)	1		9 (21.4%)	19 (47.5%)	0.024
	Post	21 (67.7%)	87 (68%)			33 (78.6%)	21 (52.5%)
Stage	I	6 (18.2%)	27 (18.8%)	0.12		3 (6%)	14 (31.8%)	0.0084
	II	17 (51.5%)	58 (40.3%)			23 (46%)	18 (40.9%)
	III	8 (24.2%)	26 (18.1%)			12 (24%)	7 (15.9%)
	IV	0 (0%)	0 (0%)			0 (0%)	0 (0%)
	Na	2 (6.1%)	33 (22.9%)			12 (24%)	5 (11.4%)
pT	Tx	2 (5.9%)	33 (22.3%)	0.064		12 (23.5%)	5 (11.1%)	0.0065
	≤2cm	9 (26.5%)	41 (27.7%)			8 (15.7%)	20 (44.4%)
	>2cm	23 (67.6%)	74 (50%)			31 (60.8%)	20 (44.4%)
pN	Nx	3 (8.8%)	38 (25.7%)	0.11		13 (25.5%)	6 (13.3%)	0.28
	N0	16 (47.1%)	57 (38.5%)			18 (35.3%)	16 (35.6%)
	N1+	15 (44.1%)	53 (35.8%)			20 (39.2%)	23 (51.1%)
Grade	I	4 (11.8%)	22 (14.9%)	0.84		5 (9.8%)	4 (8.9%)	0.079
	II	13 (38.2%)	62 (41.9%)			17 (33.3%)	25 (55.6%)
	III	17 (50%)	64 (43.2%)			29 (56.9%)	16 (35.6%)
Subtype by IHC	Lum A-like	16 (47.1%)	80 (54.1%)	0.0044		20 (39.2%)	28 (62.2%)	0.07
	Lum B-like	16 (47.1%)	33 (22.3%)			14 (27.5%)	9 (20%)
	TNBC	2 (5.9%)	35 (23.6%)			17 (33.3%)	8 (17.8%)
PAM50	LumA	22 (64.7%)	85 (57.4%)	0.22		21 (41.2%)	32 (71.1%)	0.0085
	LumB	10 (29.4%)	32 (21.6%)			13 (25.5%)	9 (20%)
	Her2	0 (0%)	4 (2.7%)			2 (3.9%)	0 (0%)
	Basal	2 (5.9%)	27 (18.2%)			15 (29.4%)	4 (8.9%)
Histology	Ductal	24 (70.6%)	111 (76%)	0.73		43 (86%)	30 (66.7%)	0.043
	Lobular	4 (11.8%)	14 (9.6%)			1 (2%)	6 (13.3%)
	Other	6 (17.6%)	21 (14.4%)			6 (12%)	9 (20%)
pT, pathological tumor size; pN, pathological nodal status; HR, hormone receptor; P, p-value derived from χ2 test or the Fisher exact test when appropriate (a except continuous variable derived from Mann–Whitney U test)

## Sheet: TableS5
Supplementary Table S5: Differential expression analysis between nulliparous and parous patients using DEseq2 on raw counts data and controlling for age at diagnosis, pathological stage, molecular subtypes by IHC, histological subtypes
Genes	baseMean	log2FoldChange	lfcSE	stat	pvalue	padj
GPR26	159.5	1.19836	0.181527	6.60154	4.06918e-11	7.64151e-07
MUC6	1483.17	1.10751	0.179878	6.15701	7.41295e-10	6.96039e-06
BMP3	96.2664	1.17251	0.196447	5.96859	2.39309e-09	1.49799e-05
SLITRK2	17.0248	1.13383	0.200255	5.66194	1.49672e-08	7.02672e-05
WT1	126.698	1.07277	0.202365	5.30116	1.1507e-07	0.000432181
KRT40	9.45061	1.05203	0.202007	5.20791	1.90976e-07	0.000597722
LINC01426	114.52	0.98762	0.191838	5.1482	2.63001e-07	0.000705557
IL12RB2	257.551	0.991718	0.19399	5.11221	3.18407e-07	0.000747422
MACROD2	569.812	0.936994	0.184795	5.07046	3.96846e-07	0.000828042
NRG3	45.3686	0.980208	0.199809	4.90573	9.30784e-07	0.00148685
STAC	102.262	0.925671	0.188005	4.92365	8.49448e-07	0.00148685
UCP1	22.3943	0.943262	0.192436	4.9017	9.50113e-07	0.00148685
GABRG1	3.58628	0.939382	0.195694	4.80026	1.58461e-06	0.00228903
CAMK1G	13.7692	0.895941	0.188726	4.74732	2.06131e-06	0.00276495
MACROD2-AS1	2.09601	0.89271	0.194828	4.58204	4.60457e-06	0.00485063
RSPO1	69.3186	0.929503	0.202175	4.59753	4.27537e-06	0.00485063
ALX1	24.4537	0.904544	0.197498	4.58002	4.64941e-06	0.00485063
PIWIL1	8.4732	0.929998	0.201734	4.61003	4.02614e-06	0.00485063
NALCN-AS1	37.9896	0.889597	0.197556	4.50302	6.69954e-06	0.00662161
PKIA	214.364	0.883477	0.197421	4.47509	7.63785e-06	0.00710851
CD177	141.419	-0.899991	0.201496	-4.46655	7.94924e-06	0.00710851
KIAA1456	569.328	0.858319	0.192679	4.45465	8.403e-06	0.00717272
KHDRBS2	16.833	0.861869	0.198293	4.34643	1.3837e-05	0.0112976
CYP2S1	99.8823	0.775882	0.179544	4.32139	1.55049e-05	0.0121319
PAX3	63.2205	0.861478	0.200941	4.28721	1.80929e-05	0.0135907
CNNM1	56.5153	0.852429	0.201356	4.23345	2.30135e-05	0.016622
OXTR	182.888	-0.752822	0.178513	-4.21719	2.4737e-05	0.017205
RAB3C	111.818	0.841951	0.201413	4.18022	2.91223e-05	0.0195317
CYP3A7	5.86757	0.82452	0.199	4.14332	3.42315e-05	0.0212558
OXGR1	24.0485	0.836956	0.202278	4.13765	3.50886e-05	0.0212558
KL	89.7215	0.75979	0.18354	4.13964	3.47853e-05	0.0212558
CHGB	7654.11	0.73716	0.179433	4.10828	3.98608e-05	0.0233921
TAT	2350.01	0.785702	0.191772	4.09705	4.18448e-05	0.0238122
CSMD3	234.228	0.753998	0.186257	4.04816	5.16226e-05	0.0285124
TMEM257	0.999548	0.703565	0.179435	3.921	8.81829e-05	0.0473139
MAPK4	220.356	0.769043	0.196477	3.91416	9.0719e-05	0.0473226
KLRG2	157.378	-0.758854	0.196758	-3.85679	0.000114885	0.0583087
TFPI2	354.138	-0.769468	0.201674	-3.8154	0.000135965	0.0671918
VSIG10L	55.5442	0.688139	0.181192	3.79783	0.000145966	0.0674944
CYP2A7	824.934	0.708281	0.186612	3.79548	0.00014736	0.0674944
PTHLH	349.504	0.767311	0.202087	3.79694	0.000146493	0.0674944
KIAA2012	15.3193	-0.764926	0.201913	-3.7884	0.000151623	0.0677937
ACTBL2	9.19517	0.757498	0.201392	3.7613	0.000169029	0.0694275
ITIH2	29.1794	-0.736547	0.195902	-3.75978	0.000170066	0.0694275
NYAP2	23.1515	-0.763172	0.202427	-3.77011	0.000163173	0.0694275
JAKMIP2	105.69	0.696885	0.185214	3.76259	0.000168166	0.0694275
LINC00648	8.23819	-0.743115	0.198713	-3.73963	0.00018429	0.0709594
GPX2	40.3074	-0.753969	0.201954	-3.73337	0.000188933	0.0709594
ATP2B2	63.114	-0.755141	0.202072	-3.73698	0.000186241	0.0709594
LGR6	158.029	0.752424	0.201095	3.74164	0.000182823	0.0709594
DUSP4	5120.56	0.673103	0.181472	3.70913	0.000207971	0.0751056
RGS5	5099.45	0.639609	0.172329	3.71155	0.000205996	0.0751056
LOC93429	63.1096	-0.747701	0.202378	-3.69459	0.000220245	0.0780375
GRIK5	49.9762	-0.701864	0.191126	-3.67226	0.000240412	0.0836053
SIGLEC6	50.7137	0.693739	0.189231	3.66609	0.000246291	0.0840926
MAP1B	5970.29	0.603214	0.164792	3.66045	0.000251774	0.0844296
FAM69C	10.5703	0.73135	0.202177	3.61737	0.000297607	0.0969719
AGXT2	10.1053	0.72506	0.200529	3.61573	0.000299503	0.0969719
CCL28	916.316	-0.710701	0.197062	-3.60648	0.000310377	0.0975038
CD1B	14.5809	0.727665	0.20182	3.60552	0.00031153	0.0975038
SLC5A8	546.543	0.636837	0.177051	3.59692	0.000322006	0.0991303
MTRNR2L2	236.603	0.608462	0.169415	3.59155	0.000328723	0.0995661

## Sheet: TableS6
Supplementary Table S6: Pathway analysis using the generally applicable gene-set enrichment (GAGE) method to identify significantly enriched pathways between nulliparous and parous patients
Pathways	p.geomean	stat.mean	p.val	q.val	set.size	exp1
hsa04512 ECM-receptor interaction	0.000264508	-3.53891	0.000264508	0.0428503	80	0.000264508
hsa04510 Focal adhesion	0.000845281	-3.16205	0.000845281	0.0543194	195	0.000845281
hsa04740 Olfactory transduction	0.00100591	-3.12749	0.00100591	0.0543194	107	0.00100591
hsa04912 GnRH signaling pathway	0.0199744	-2.06864	0.0199744	0.753091	95	0.0199744
hsa03440 Homologous recombination	0.0232435	-2.03916	0.0232435	0.753091	28	0.0232435
hsa04530 Tight junction	0.0361808	-1.80487	0.0361808	0.870248	124	0.0361808
hsa02010 ABC transporters	0.0376033	-1.80278	0.0376033	0.870248	41	0.0376033
hsa04975 Fat digestion and absorption	0.0762042	-1.44598	0.0762042	1	38	0.0762042
hsa00531 Glycosaminoglycan degradation	0.0836236	-1.4119	0.0836236	1	18	0.0836236
hsa04916 Melanogenesis	0.0906508	-1.34174	0.0906508	1	95	0.0906508
hsa04070 Phosphatidylinositol signaling system	0.0974806	-1.30207	0.0974806	1	75	0.0974806
hsa04974 Protein digestion and absorption	0.100644	-1.28445	0.100644	1	70	0.100644
hsa00592 alpha-Linolenic acid metabolism	0.103343	-1.28635	0.103343	1	19	0.103343
hsa04110 Cell cycle	0.108278	-1.23923	0.108278	1	124	0.108278
hsa04744 Phototransduction	0.109914	-1.24255	0.109914	1	26	0.109914
hsa04370 VEGF signaling pathway	0.128598	-1.13768	0.128598	1	74	0.128598
hsa03450 Non-homologous end-joining	0.129602	-1.16315	0.129602	1	13	0.129602
hsa04270 Vascular smooth muscle contraction	0.129814	-1.13024	0.129814	1	110	0.129814
hsa04914 Progesterone-mediated oocyte maturation	0.137372	-1.09621	0.137372	1	82	0.137372
hsa00590 Arachidonic acid metabolism	0.148357	-1.04934	0.148357	1	54	0.148357
hsa00562 Inositol phosphate metabolism	0.152474	-1.03095	0.152474	1	56	0.152474
hsa04622 RIG-I-like receptor signaling pathway	0.159138	-1.00339	0.159138	1	54	0.159138
hsa04340 Hedgehog signaling pathway	0.162631	-0.988465	0.162631	1	53	0.162631
hsa00900 Terpenoid backbone biosynthesis	0.191158	-0.889044	0.191158	1	14	0.191158
hsa04330 Notch signaling pathway	0.199182	-0.849439	0.199182	1	45	0.199182
hsa03015 mRNA surveillance pathway	0.213825	-0.795611	0.213825	1	75	0.213825
hsa04114 Oocyte meiosis	0.216645	-0.785109	0.216645	1	107	0.216645
hsa00564 Glycerophospholipid metabolism	0.221173	-0.770253	0.221173	1	77	0.221173
hsa00600 Sphingolipid metabolism	0.222395	-0.768321	0.222395	1	38	0.222395
hsa04020 Calcium signaling pathway	0.222686	-0.764103	0.222686	1	166	0.222686
hsa04971 Gastric acid secretion	0.223432	-0.762969	0.223432	1	66	0.223432
hsa00511 Other glycan degradation	0.236157	-0.728884	0.236157	1	15	0.236157
hsa00561 Glycerolipid metabolism	0.244641	-0.694365	0.244641	1	45	0.244641
hsa00532 Glycosaminoglycan biosynthesis - chondroitin sulfate	0.265466	-0.631865	0.265466	1	22	0.265466
hsa03008 Ribosome biogenesis in eukaryotes	0.272101	-0.608483	0.272101	1	71	0.272101
hsa04310 Wnt signaling pathway	0.276669	-0.593468	0.276669	1	144	0.276669
hsa00591 Linoleic acid metabolism	0.288605	-0.561621	0.288605	1	28	0.288605
hsa04122 Sulfur relay system	0.301716	-0.529974	0.301716	1	10	0.301716
hsa03018 RNA degradation	0.313903	-0.48619	0.313903	1	66	0.313903
hsa04976 Bile secretion	0.319045	-0.471635	0.319045	1	59	0.319045
hsa04742 Taste transduction	0.326108	-0.452304	0.326108	1	43	0.326108
hsa04012 ErbB signaling pathway	0.327175	-0.448524	0.327175	1	86	0.327175
hsa04120 Ubiquitin mediated proteolysis	0.330703	-0.438527	0.330703	1	134	0.330703
hsa04972 Pancreatic secretion	0.332915	-0.432651	0.332915	1	85	0.332915
hsa04722 Neurotrophin signaling pathway	0.345839	-0.397044	0.345839	1	126	0.345839
hsa04350 TGF-beta signaling pathway	0.346767	-0.394768	0.346767	1	82	0.346767
hsa00565 Ether lipid metabolism	0.35921	-0.362073	0.35921	1	35	0.35921
hsa00533 Glycosaminoglycan biosynthesis - keratan sulfate	0.359748	-0.362942	0.359748	1	15	0.359748
hsa04664 Fc epsilon RI signaling pathway	0.361386	-0.355431	0.361386	1	75	0.361386
hsa00670 One carbon pool by folate	0.362391	-0.355417	0.362391	1	18	0.362391
hsa00920 Sulfur metabolism	0.381959	-0.304389	0.381959	1	13	0.381959
hsa04320 Dorso-ventral axis formation	0.39446	-0.269756	0.39446	1	22	0.39446
hsa00450 Selenocompound metabolism	0.402247	-0.249598	0.402247	1	17	0.402247
hsa04977 Vitamin digestion and absorption	0.403772	-0.245093	0.403772	1	23	0.403772
hsa04730 Long-term depression	0.409823	-0.228493	0.409823	1	62	0.409823
hsa04670 Leukocyte transendothelial migration	0.417374	-0.208899	0.417374	1	106	0.417374
hsa00052 Galactose metabolism	0.421128	-0.200113	0.421128	1	25	0.421128
hsa00520 Amino sugar and nucleotide sugar metabolism	0.425904	-0.187359	0.425904	1	46	0.425904
hsa00603 Glycosphingolipid biosynthesis - globo series	0.440638	-0.151098	0.440638	1	14	0.440638
hsa04810 Regulation of actin cytoskeleton	0.452928	-0.118345	0.452928	1	199	0.452928
hsa04962 Vasopressin-regulated water reabsorption	0.454891	-0.113735	0.454891	1	41	0.454891
hsa03410 Base excision repair	0.45605	-0.110977	0.45605	1	33	0.45605
hsa03030 DNA replication	0.476869	-0.0582737	0.476869	1	36	0.476869
hsa00512 Mucin type O-Glycan biosynthesis	0.479237	-0.0523265	0.479237	1	28	0.479237
hsa04910 Insulin signaling pathway	0.481933	-0.0453464	0.481933	1	130	0.481933
hsa03013 RNA transport	0.484742	-0.0382966	0.484742	1	140	0.484742
hsa04966 Collecting duct acid secretion	0.488376	-0.0292943	0.488376	1	25	0.488376
hsa00563 Glycosylphosphatidylinositol(GPI)-anchor biosynthesis	0.508772	0.0221434	0.508772	1	23	0.508772
hsa04520 Adherens junction	0.510282	0.0258258	0.510282	1	71	0.510282
hsa00601 Glycosphingolipid biosynthesis - lacto and neolacto series	0.511679	0.029427	0.511679	1	26	0.511679
hsa04150 mTOR signaling pathway	0.518195	0.0457489	0.518195	1	51	0.518195
hsa04621 NOD-like receptor signaling pathway	0.520793	0.0522749	0.520793	1	54	0.520793
hsa04720 Long-term potentiation	0.521311	0.0535481	0.521311	1	65	0.521311
hsa00760 Nicotinate and nicotinamide metabolism	0.521601	0.0544686	0.521601	1	24	0.521601
hsa00100 Steroid biosynthesis	0.528368	0.0716673	0.528368	1	19	0.528368
hsa00230 Purine metabolism	0.534486	0.0866234	0.534486	1	156	0.534486
hsa00514 Other types of O-glycan biosynthesis	0.539667	0.0999666	0.539667	1	35	0.539667
hsa00071 Fatty acid metabolism	0.541419	0.104337	0.541419	1	42	0.541419
hsa04142 Lysosome	0.542635	0.107195	0.542635	1	119	0.542635
hsa00270 Cysteine and methionine metabolism	0.548504	0.122371	0.548504	1	35	0.548504
hsa00534 Glycosaminoglycan biosynthesis - heparan sulfate	0.548605	0.122788	0.548605	1	25	0.548605
hsa04614 Renin-angiotensin system	0.564642	0.164279	0.564642	1	16	0.564642
hsa00740 Riboflavin metabolism	0.564661	0.165322	0.564661	1	10	0.564661
hsa03040 Spliceosome	0.566218	0.166967	0.566218	1	118	0.566218
hsa00910 Nitrogen metabolism	0.566848	0.169531	0.566848	1	21	0.566848
hsa00310 Lysine degradation	0.571907	0.181803	0.571907	1	43	0.571907
hsa00120 Primary bile acid biosynthesis	0.577275	0.196923	0.577275	1	15	0.577275
hsa03022 Basal transcription factors	0.588344	0.224427	0.588344	1	32	0.588344
hsa00240 Pyrimidine metabolism	0.588594	0.224268	0.588594	1	97	0.588594
hsa00830 Retinol metabolism	0.590908	0.230629	0.590908	1	49	0.590908
hsa00970 Aminoacyl-tRNA biosynthesis	0.593115	0.23667	0.593115	1	39	0.593115
hsa00604 Glycosphingolipid biosynthesis - ganglio series	0.598659	0.25259	0.598659	1	14	0.598659
hsa04144 Endocytosis	0.607387	0.272709	0.607387	1	192	0.607387
hsa00051 Fructose and mannose metabolism	0.611186	0.28354	0.611186	1	35	0.611186
hsa00500 Starch and sucrose metabolism	0.619968	0.306524	0.619968	1	39	0.619968
hsa00030 Pentose phosphate pathway	0.623975	0.317791	0.623975	1	26	0.623975
hsa00630 Glyoxylate and dicarboxylate metabolism	0.627331	0.328005	0.627331	1	17	0.627331
hsa03430 Mismatch repair	0.633005	0.342336	0.633005	1	23	0.633005
hsa03020 RNA polymerase	0.635809	0.349467	0.635809	1	28	0.635809
hsa04666 Fc gamma R-mediated phagocytosis	0.643168	0.367546	0.643168	1	91	0.643168
GO:0000280 nuclear division	9.47969e-05	-3.7535	9.47969e-05	0.20059	354	9.47969e-05
GO:0007067 mitosis	9.47969e-05	-3.7535	9.47969e-05	0.20059	354	9.47969e-05
GO:0000087 M phase of mitotic cell cycle	0.000173781	-3.59488	0.000173781	0.245147	364	0.000173781
GO:0048285 organelle fission	0.000272714	-3.47322	0.000272714	0.288531	378	0.000272714
GO:0051301 cell division	0.000382078	-3.3772	0.000382078	0.323391	463	0.000382078
GO:0007059 chromosome segregation	0.000501759	-3.32637	0.000501759	0.353907	143	0.000501759
GO:0006260 DNA replication	0.0033018	-2.72777	0.0033018	1	266	0.0033018
GO:0000819 sister chromatid segregation	0.00336311	-2.77437	0.00336311	1	52	0.00336311
GO:0072498 embryonic skeletal joint development	0.00406546	-2.85008	0.00406546	1	15	0.00406546
GO:0006281 DNA repair	0.00440448	-2.62661	0.00440448	1	387	0.00440448
GO:0030198 extracellular matrix organization	0.00456157	-2.62112	0.00456157	1	193	0.00456157
GO:0007127 meiosis I	0.00472692	-2.63274	0.00472692	1	71	0.00472692
GO:0000070 mitotic sister chromatid segregation	0.00490374	-2.64285	0.00490374	1	49	0.00490374
GO:0006261 DNA-dependent DNA replication	0.00509623	-2.59743	0.00509623	1	100	0.00509623
GO:0030199 collagen fibril organization	0.00520513	-2.63758	0.00520513	1	34	0.00520513
GO:0043062 extracellular structure organization	0.00610797	-2.5181	0.00610797	1	194	0.00610797
GO:0003009 skeletal muscle contraction	0.00664874	-2.59119	0.00664874	1	21	0.00664874
GO:0007156 homophilic cell adhesion	0.0082146	-2.41539	0.0082146	1	129	0.0082146
GO:0007606 sensory perception of chemical stimulus	0.00874837	-2.40042	0.00874837	1	83	0.00874837
GO:0048742 regulation of skeletal muscle fiber development	0.0108144	-2.33964	0.0108144	1	44	0.0108144
GO:0051321 meiotic cell cycle	0.0120787	-2.26684	0.0120787	1	148	0.0120787
GO:0050879 multicellular organismal movement	0.0122012	-2.31631	0.0122012	1	28	0.0122012
GO:0050881 musculoskeletal movement	0.0122012	-2.31631	0.0122012	1	28	0.0122012
GO:0034329 cell junction assembly	0.0122357	-2.26009	0.0122357	1	169	0.0122357
GO:0000236 mitotic prometaphase	0.0126564	-2.25828	0.0126564	1	84	0.0126564
GO:0032964 collagen biosynthetic process	0.0129255	-2.30038	0.0129255	1	27	0.0129255
GO:0007126 meiosis	0.0129825	-2.23894	0.0129825	1	144	0.0129825
GO:0051327 M phase of meiotic cell cycle	0.0129825	-2.23894	0.0129825	1	144	0.0129825
GO:0051324 prophase	0.0132023	-2.31531	0.0132023	1	20	0.0132023
GO:0007128 meiotic prophase I	0.0134344	-2.32135	0.0134344	1	18	0.0134344
GO:0060272 embryonic skeletal joint morphogenesis	0.0134569	-2.37152	0.0134569	1	12	0.0134569
GO:0034330 cell junction organization	0.0144349	-2.19376	0.0144349	1	193	0.0144349
GO:0060351 cartilage development involved in endochondral bone morphogenesis	0.0157403	-2.22953	0.0157403	1	22	0.0157403
GO:0070192 chromosome organization involved in meiosis	0.0167519	-2.19211	0.0167519	1	25	0.0167519
GO:0007044 cell-substrate junction assembly	0.0168962	-2.14869	0.0168962	1	59	0.0168962
GO:0050907 detection of chemical stimulus involved in sensory perception	0.0175769	-2.15107	0.0175769	1	34	0.0175769
GO:0016568 chromatin modification	0.0182994	-2.09384	0.0182994	1	415	0.0182994
GO:0006310 DNA recombination	0.0187587	-2.08744	0.0187587	1	201	0.0187587
GO:0010948 negative regulation of cell cycle process	0.0200645	-2.06654	0.0200645	1	105	0.0200645
GO:0050911 detection of chemical stimulus involved in sensory perception of smell	0.02054	-2.14967	0.02054	1	14	0.02054
GO:0060322 head development	0.0206389	-2.07023	0.0206389	1	48	0.0206389
GO:0055002 striated muscle cell development	0.0206535	-2.05099	0.0206535	1	128	0.0206535
GO:0061061 muscle structure development	0.0215451	-2.02583	0.0215451	1	438	0.0215451
GO:0090329 regulation of DNA-dependent DNA replication	0.0216257	-2.07508	0.0216257	1	26	0.0216257
GO:0050000 chromosome localization	0.0224063	-2.07144	0.0224063	1	21	0.0224063
GO:0045132 meiotic chromosome segregation	0.0232556	-2.05789	0.0232556	1	20	0.0232556
GO:0030049 muscle filament sliding	0.0234253	-2.02345	0.0234253	1	38	0.0234253
GO:0033275 actin-myosin filament sliding	0.0234253	-2.02345	0.0234253	1	38	0.0234253
GO:0010564 regulation of cell cycle process	0.0235746	-1.98795	0.0235746	1	423	0.0235746
GO:0007062 sister chromatid cohesion	0.0240318	-2.01766	0.0240318	1	34	0.0240318
GO:0072348 sulfur compound transport	0.0241045	-2.0323	0.0241045	1	23	0.0241045
GO:0007292 female gamete generation	0.0253486	-1.96867	0.0253486	1	82	0.0253486
GO:0031102 neuron projection regeneration	0.0259706	-1.99043	0.0259706	1	27	0.0259706
GO:0031576 G2/M transition checkpoint	0.027378	-1.9509	0.027378	1	41	0.027378
GO:0007276 gamete generation	0.028437	-1.90688	0.028437	1	430	0.028437
GO:0001501 skeletal system development	0.0289004	-1.90031	0.0289004	1	361	0.0289004
GO:0050808 synapse organization	0.0295602	-1.89635	0.0295602	1	126	0.0295602
GO:0050982 detection of mechanical stimulus	0.0299597	-1.92871	0.0299597	1	26	0.0299597
GO:0043588 skin development	0.0307734	-1.89223	0.0307734	1	48	0.0307734
GO:0007519 skeletal muscle tissue development	0.0308197	-1.87502	0.0308197	1	174	0.0308197
GO:0010812 negative regulation of cell-substrate adhesion	0.0311697	-1.89953	0.0311697	1	31	0.0311697
GO:0060997 dendritic spine morphogenesis	0.0313262	-1.91974	0.0313262	1	22	0.0313262
GO:0051153 regulation of striated muscle cell differentiation	0.0313393	-1.87796	0.0313393	1	66	0.0313393
GO:0007129 synapsis	0.0315311	-1.92026	0.0315311	1	20	0.0315311
GO:0060537 muscle tissue development	0.0316939	-1.85992	0.0316939	1	305	0.0316939
GO:0060284 regulation of cell development	0.0318681	-1.85623	0.0318681	1	472	0.0318681
GO:0097061 dendritic spine organization	0.032133	-1.90343	0.032133	1	24	0.032133
GO:0090184 positive regulation of kidney development	0.0323195	-1.93077	0.0323195	1	14	0.0323195
GO:0007131 reciprocal meiotic recombination	0.0328233	-1.87278	0.0328233	1	34	0.0328233
GO:0035825 reciprocal DNA recombination	0.0328233	-1.87278	0.0328233	1	34	0.0328233
GO:0016337 cell-cell adhesion	0.0329719	-1.84153	0.0329719	1	376	0.0329719
GO:0051147 regulation of muscle cell differentiation	0.0331347	-1.84664	0.0331347	1	103	0.0331347
GO:0031581 hemidesmosome assembly	0.0332848	-1.9306	0.0332848	1	12	0.0332848
GO:0007608 sensory perception of smell	0.0337217	-1.85754	0.0337217	1	36	0.0337217
GO:0048747 muscle fiber development	0.0345172	-1.82804	0.0345172	1	102	0.0345172
GO:0051983 regulation of chromosome segregation	0.0348192	-1.86582	0.0348192	1	24	0.0348192
GO:0006325 chromatin organization	0.0352082	-1.81135	0.0352082	1	485	0.0352082
GO:0043414 macromolecule methylation	0.0352255	-1.81754	0.0352255	1	121	0.0352255
GO:0051216 cartilage development	0.0354553	-1.81295	0.0354553	1	153	0.0354553
GO:0048813 dendrite morphogenesis	0.0357427	-1.81801	0.0357427	1	66	0.0357427
GO:0000085 G2 phase of mitotic cell cycle	0.037591	-1.90883	0.037591	1	11	0.037591
GO:0051319 G2 phase	0.037591	-1.90883	0.037591	1	11	0.037591
GO:0014888 striated muscle adaptation	0.0396516	-1.80691	0.0396516	1	19	0.0396516
GO:0031109 microtubule polymerization or depolymerization	0.0397975	-1.77401	0.0397975	1	45	0.0397975
GO:0061001 regulation of dendritic spine morphogenesis	0.0399877	-1.81694	0.0399877	1	16	0.0399877
GO:0042634 regulation of hair cycle	0.0400539	-1.8286	0.0400539	1	13	0.0400539
GO:0007517 muscle organ development	0.040346	-1.74946	0.040346	1	326	0.040346
GO:0009593 detection of chemical stimulus	0.0418359	-1.74418	0.0418359	1	62	0.0418359
GO:0055001 muscle cell development	0.0424047	-1.72922	0.0424047	1	151	0.0424047
GO:0043044 ATP-dependent chromatin remodeling	0.0424133	-1.75397	0.0424133	1	30	0.0424133
GO:0051303 establishment of chromosome localization	0.0427328	-1.7664	0.0427328	1	20	0.0427328
GO:0070507 regulation of microtubule cytoskeleton organization	0.0430263	-1.72846	0.0430263	1	75	0.0430263
GO:0008347 glial cell migration	0.0435921	-1.79098	0.0435921	1	12	0.0435921
GO:0040029 regulation of gene expression, epigenetic	0.0437115	-1.71673	0.0437115	1	118	0.0437115
GO:0032200 telomere organization	0.044381	-1.71736	0.044381	1	64	0.044381
GO:0048814 regulation of dendrite morphogenesis	0.0451252	-1.71721	0.0451252	1	39	0.0451252
GO:0034508 centromere complex assembly	0.0457597	-1.71576	0.0457597	1	33	0.0457597
GO:0007076 mitotic chromosome condensation	0.0460536	-1.77643	0.0460536	1	13	0.0460536
GO:0019953 sexual reproduction	0.046158	-1.68494	0.046158	1	500	0.046158
GO:0042692 muscle cell differentiation	0.0470431	-1.67718	0.0470431	1	277	0.0470431

## Sheet: TableS7
Supplementary Table S7: Differential expression analysis between early and late parous patients using DEseq2 on raw counts data and controlling for age at diagnosis, pathological stage, molecular subtypes by IHC, histological subtypes
Genes	baseMean	log2FoldChange	lfcSE	stat	pvalue	padj
CNKSR3	1573.94	1.43581	0.226013	6.35278	2.11458e-10	1.92649e-06
HMP19	61.9922	1.62039	0.253623	6.38899	1.66981e-10	1.92649e-06
UNC80	175.628	1.47578	0.253215	5.82818	5.60337e-09	2.55248e-05
NMBR	84.0798	1.4805	0.25319	5.84738	4.99372e-09	2.55248e-05
UNC79	167.127	1.32163	0.234615	5.63319	1.76911e-08	6.44699e-05
NPY6R	120.386	1.39817	0.252767	5.53144	3.17613e-08	9.64537e-05
TDRD12	203.822	1.33907	0.249265	5.37206	7.78418e-08	0.000202622
FAM135B	178.227	1.22623	0.241756	5.07217	3.93295e-07	0.000895778
SLC18A1	33.7882	1.2005	0.25379	4.73029	2.24198e-06	0.00453901
GPR83	64.6847	1.17675	0.251473	4.67946	2.87636e-06	0.00483604
CSPG4	515.7	0.9459	0.203047	4.65852	3.18492e-06	0.00483604
NYAP2	24.411	1.16286	0.248724	4.67531	2.93511e-06	0.00483604
NFASC	1289.58	1.06388	0.230026	4.62507	3.74475e-06	0.0052487
CHGA	418.94	1.04957	0.232133	4.52142	6.14268e-06	0.00698243
DPP6	28.0425	1.13039	0.249302	4.53422	5.78181e-06	0.00698243
KLHL26	113.525	0.630968	0.139582	4.52042	6.17167e-06	0.00698243
KIRREL3	40.7333	1.12651	0.249837	4.50896	6.51453e-06	0.00698243
KIRREL2	11.7447	1.13871	0.255129	4.46327	8.07175e-06	0.00817085
DAB1	115.486	1.03217	0.233239	4.42538	9.62729e-06	0.00877094
ZCCHC4	356.584	-0.462633	0.10437	-4.43261	9.31008e-06	0.00877094
APLP1	122.592	1.04796	0.237537	4.41177	1.02529e-05	0.00889612
CHD5	40.4467	1.04126	0.237292	4.38808	1.14353e-05	0.00947106
EPHX3	35.5938	1.00803	0.232798	4.33006	1.49068e-05	0.0113173
TRIM55	61.9996	1.10499	0.255013	4.33306	1.47049e-05	0.0113173
KCNK5	242.07	0.90378	0.209666	4.31057	1.62836e-05	0.0118681
SLC13A5	103.13	-1.08504	0.253472	-4.28071	1.86299e-05	0.0122323
GRM4	250.534	1.08292	0.253094	4.27872	1.87972e-05	0.0122323
MCF2	45.8185	1.01271	0.235946	4.29211	1.76984e-05	0.0122323
PUF60	1953.98	0.700383	0.164896	4.24743	2.16238e-05	0.013509
NPY4R	7.14835	1.05319	0.24833	4.24111	2.22419e-05	0.013509
KLK14	27.1484	1.07365	0.254827	4.21324	2.51734e-05	0.0147963
SEZ6	18.7742	1.05934	0.253704	4.1755	2.97333e-05	0.0167867
MAP3K7	2488.5	-0.652157	0.156376	-4.17043	3.04023e-05	0.0167867
ATG9B	151.999	0.983156	0.236304	4.16055	3.17483e-05	0.0170143
DRD2	26.0092	1.0405	0.251529	4.1367	3.52333e-05	0.0177438
DDN	11.4329	1.0133	0.245258	4.13156	3.60311e-05	0.0177438
AGO2	1871.48	0.61079	0.147748	4.13399	3.56522e-05	0.0177438
OLFM4	2417.86	-1.0355	0.253624	-4.08283	4.44912e-05	0.0184244
ACVR1C	118.928	-0.868064	0.212547	-4.0841	4.42473e-05	0.0184244
FAM177B	41.5311	-0.924552	0.225507	-4.09987	4.13376e-05	0.0184244
IFT52	663.375	-0.406751	0.0994991	-4.08799	4.35135e-05	0.0184244
EAF2	238.116	-0.72909	0.177674	-4.10353	4.06887e-05	0.0184244
KCNT1	19.778	1.0426	0.254847	4.09109	4.29351e-05	0.0184244
CACNA1B	48.6391	1.00622	0.245298	4.10201	4.09568e-05	0.0184244
LCN2	246.277	-1.03856	0.254978	-4.07313	4.63861e-05	0.0187822
COL22A1	218.874	0.948846	0.233305	4.06698	4.7626e-05	0.0188651
KLHDC3	1227.91	0.41343	0.102286	4.0419	5.30199e-05	0.0189897
SLC29A1	2203.52	0.661517	0.163583	4.04392	5.25659e-05	0.0189897
DDX25	24.4769	1.00727	0.248976	4.04567	5.21746e-05	0.0189897
C8orf82	206.951	0.75697	0.187339	4.04064	5.33066e-05	0.0189897
FBN3	66.7105	1.01948	0.25136	4.05586	4.99501e-05	0.0189897
NOL4	68.3229	1.02657	0.254305	4.03676	5.41939e-05	0.0189897
KCNC4	220.972	0.772115	0.191938	4.02273	5.75272e-05	0.0194123
PROB1	15.551	0.84511	0.210084	4.02272	5.75304e-05	0.0194123
FGF14	197.073	0.979581	0.245142	3.99598	6.4428e-05	0.0213444
RAB27B	2827.97	-0.810664	0.203246	-3.98859	6.64684e-05	0.0216272
KCNQ3	565.472	0.87511	0.220217	3.97386	7.07171e-05	0.0226059
GPR156	80.2615	0.829105	0.209247	3.96233	7.42227e-05	0.0233175
SLC41A3	659.204	0.518579	0.132019	3.92806	8.56337e-05	0.0264463
CKB	212.81	0.930105	0.237536	3.91563	9.01684e-05	0.0273827
SLC45A4	535.611	0.657257	0.168643	3.89732	9.72621e-05	0.0290527
VEGFA	4837.01	0.646766	0.166301	3.88912	0.000100609	0.0290985
FBXL15	34.4445	0.796587	0.204751	3.89052	0.000100029	0.0290985
PIKFYVE	3562.92	-0.330961	0.0855047	-3.87068	0.000108533	0.0293065
EPHA7	286.433	-0.975707	0.25175	-3.87569	0.000106322	0.0293065
ZSCAN23	112.826	-0.869531	0.224755	-3.8688	0.000109371	0.0293065
TMEM215	19.6688	-0.980775	0.252658	-3.88183	0.000103675	0.0293065
ASCL1	156.499	0.958813	0.247682	3.87114	0.000108326	0.0293065
KCNQ4	50.9013	0.893518	0.231673	3.8568	0.000114882	0.0303371
SESN1	1296.71	-0.685441	0.178291	-3.8445	0.000120797	0.0310006
PPFIA4	275.851	0.886161	0.230344	3.84712	0.000119512	0.0310006
GDF1	11.8283	0.934711	0.244832	3.81776	0.000134669	0.0340807
CHST1	357.732	0.942485	0.247281	3.8114	0.000138185	0.0344912
INSM1	87.4536	0.959371	0.252079	3.80583	0.000141331	0.0347998
COL4A3BP	1831.96	-0.43099	0.113468	-3.79835	0.000145662	0.035388
PPM1E	69.41	0.92863	0.244845	3.79273	0.000149	0.0357228
KCNB1	173.657	0.900382	0.237613	3.78927	0.000151088	0.035753
DHX15	6291.06	-0.346362	0.0916997	-3.77714	0.000158642	0.0365901
SCG5	243.305	0.847245	0.224204	3.77891	0.000157519	0.0365901
KLHL28	1148.92	-0.609107	0.161759	-3.76552	0.000166205	0.0378554
SAC3D1	80.2037	0.725477	0.193181	3.75542	0.000173051	0.038928
PLXNA2	1390.07	0.72834	0.194325	3.74804	0.000178221	0.039602
TMEM45B	275.226	-0.909013	0.243242	-3.73707	0.000186178	0.0398677
CAMSAP1	1674.2	0.400814	0.10733	3.73439	0.000188169	0.0398677
ABCA6	985.053	-0.714767	0.191291	-3.73655	0.000186561	0.0398677
TRAK2	2916.99	-0.507725	0.135946	-3.73476	0.000187893	0.0398677
MIR3156-2	3.39199	-0.926968	0.248818	-3.72548	0.000194945	0.0408286
DDX3X	12311.2	-0.313649	0.0847275	-3.70186	0.000214026	0.0423887
FANCE	127.329	0.541193	0.145787	3.71223	0.000205442	0.0423887
OGDHL	36.8533	0.944129	0.254842	3.70476	0.000211588	0.0423887
LOC643201	39.0891	0.933258	0.251967	3.70389	0.000212321	0.0423887
C7	522.315	-0.890694	0.240583	-3.70223	0.000213713	0.0423887
TMCC2	53.652	0.757741	0.205465	3.68793	0.000226083	0.0442953
TBCB	735.019	0.565808	0.153699	3.68128	0.000232065	0.0446248
ALS2CR11	66.3837	-0.802676	0.218786	-3.66877	0.00024372	0.0446248
MLXIP	2334.3	0.635097	0.173149	3.66792	0.000244529	0.0446248
SLC37A4	470.109	0.491789	0.133808	3.67534	0.000237529	0.0446248
ELMOD2	1263.96	-0.607836	0.165661	-3.66916	0.000243347	0.0446248
SLC6A12	63.3467	0.758341	0.206065	3.68011	0.000233135	0.0446248
KCNIP4	13.3184	0.877394	0.239233	3.66753	0.000244909	0.0446248
AGL	3835.92	-0.721636	0.197052	-3.66215	0.000250106	0.0448816
MICALL1	691.805	0.618809	0.169028	3.66099	0.000251244	0.0448816
THSD7A	384.764	-0.61175	0.167282	-3.657	0.000255185	0.045143
ABCA10	592.206	-0.776959	0.212868	-3.64995	0.00026229	0.0454086
NXPH3	230.14	0.814979	0.223392	3.64821	0.000264079	0.0454086
CSRP1	4341.83	0.536356	0.147022	3.64812	0.000264163	0.0454086
AGR3	1705.52	-0.8972	0.246321	-3.64241	0.0002701	0.0459953
TRIM9	145.671	0.786714	0.21626	3.63781	0.000274962	0.0463896
C2CD4D	9.37576	0.762809	0.210877	3.61731	0.000297679	0.0464485
COG5	2451.07	-0.364768	0.100666	-3.62355	0.000290583	0.0464485
PHACTR3	23.2582	0.874102	0.24224	3.60841	0.000308079	0.0464485
TSNARE1	285.56	0.73257	0.202835	3.61166	0.000304249	0.0464485
CLEC18C	22.6419	0.813213	0.225385	3.6081	0.00030845	0.0464485
ZNF707	379.017	0.659597	0.182413	3.61595	0.000299248	0.0464485
AARD	1306.86	0.911048	0.251314	3.62514	0.000288808	0.0464485
GALNT7	3415.19	-0.587676	0.162463	-3.61729	0.000297709	0.0464485
AACSP1	27.8474	0.923962	0.254848	3.62554	0.000288361	0.0464485
C11orf68	281.679	0.510175	0.14037	3.6345	0.000278525	0.0464485
FRMD8	726.611	0.586638	0.162441	3.61138	0.000304571	0.0464485
LMNB2	983.937	0.610553	0.168409	3.62542	0.00028849	0.0464485
B4GALT2	618.815	0.567117	0.156828	3.61616	0.000299005	0.0464485
AGR2	5380.33	-0.869613	0.241703	-3.59785	0.000320856	0.0472833
MAP1LC3C	14.3936	-0.816816	0.227599	-3.58884	0.000332159	0.0472833
NPTX1	25.1784	0.8839	0.245663	3.59802	0.000320653	0.0472833
PXMP2	92.9999	0.552757	0.153921	3.59117	0.000329195	0.0472833
ZNF74	287.275	0.425173	0.118302	3.59396	0.000325692	0.0472833
ZNF696	208.685	0.570356	0.158889	3.58965	0.00033112	0.0472833
CAPNS2	18.2622	-0.682796	0.189957	-3.59447	0.00032505	0.0472833
CASP8	1398.86	-0.435921	0.121549	-3.58639	0.000335286	0.0473585
CLGN	468.334	-0.85922	0.240301	-3.5756	0.00034942	0.0475132
PELI3	238.322	0.594673	0.166236	3.57728	0.000347189	0.0475132
FXYD6	329.623	0.667514	0.186672	3.57587	0.000349066	0.0475132
ZSCAN12	361.756	-0.528591	0.147775	-3.57701	0.000347552	0.0475132
RGP1	1681.89	0.433234	0.121028	3.57962	0.000344089	0.0475132
VPS26B	1502.93	0.364768	0.102122	3.57188	0.000354426	0.0478371
SLC2A10	1910.97	-0.670771	0.18816	-3.5649	0.000363993	0.048767
MIR4714	7.25365	-0.906576	0.25517	-3.55283	0.000381116	0.0498642
MAB21L3	16.349	-0.833385	0.234635	-3.55183	0.000382558	0.0498642
NFIX	3032.71	0.708937	0.199667	3.55059	0.000384369	0.0498642
POU4F1	36.1235	0.90886	0.25598	3.55052	0.000384477	0.0498642
MAPK4	143.237	0.907789	0.255746	3.54957	0.000385866	0.0498642
UBAC1	639.087	0.460449	0.129999	3.54194	0.000397192	0.0509665
DUSP6	1163.01	-0.507845	0.144036	-3.52582	0.000422169	0.0530963
AK5	383.948	-0.807805	0.229022	-3.5272	0.000419983	0.0530963
NEFH	290.593	0.830735	0.23563	3.5256	0.000422532	0.0530963
PCSK1	3086.33	0.89609	0.254858	3.51603	0.000438045	0.0544924
SNX22	227.821	0.776612	0.220937	3.51508	0.000439624	0.0544924
PPP1R27	1.85602	0.877237	0.249843	3.51115	0.000446167	0.0549298
AAGAB	2402.82	-0.325358	0.0928068	-3.50575	0.000455318	0.0556802
FGL1	20.2101	-0.89527	0.255778	-3.50018	0.000464945	0.0564785
KIF3C	677.821	0.584462	0.167176	3.49609	0.000472136	0.0569722
NRL	28.7039	0.516274	0.147856	3.49173	0.00047991	0.0572908
CAMK2N1	685.096	-0.663749	0.190127	-3.49108	0.000481065	0.0572908
HSF1	1042.06	0.680207	0.195347	3.48204	0.000497611	0.0584966
PEX5L	510.756	0.890334	0.255581	3.48356	0.000494786	0.0584966
MAF1	1132.42	0.576355	0.165821	3.47577	0.000509394	0.0594979
WNT9A	185.101	0.72314	0.20821	3.47313	0.000514435	0.059687
IPO13	789.685	0.506698	0.145959	3.4715	0.000517565	0.059687
COL9A2	390.313	0.810362	0.234109	3.46148	0.000537219	0.0602335
GDAP2	2149.02	-0.385322	0.111309	-3.46174	0.000536704	0.0602335
FAM166B	30.8611	0.773027	0.223375	3.46067	0.000538832	0.0602335
PREX2	834.18	-0.59612	0.172205	-3.46168	0.000536807	0.0602335
KISS1R	4.21591	0.881854	0.254634	3.46322	0.000533746	0.0602335
LEPR	615.749	-0.660243	0.191062	-3.45565	0.000548967	0.0609923
GPR84	56.3163	0.700435	0.202925	3.45169	0.000557086	0.0615192
FBXO46	421.19	0.419258	0.121679	3.44562	0.00056975	0.0623387
TTC27	991.498	-0.335974	0.097529	-3.44486	0.00057135	0.0623387
RHBDD3	178.192	0.579826	0.168467	3.44178	0.000577893	0.0626773
FGD1	506.269	0.633404	0.184222	3.43827	0.000585452	0.0629966
RHPN1-AS1	94.6761	0.678307	0.197343	3.4372	0.000587751	0.0629966
SLC25A48	131.199	0.867763	0.252737	3.43346	0.00059592	0.0634986
PHC2	1614.67	0.450984	0.131427	3.43143	0.0006004	0.0635153
TRHDE-AS1	34.5018	-0.848748	0.247431	-3.43024	0.000603049	0.0635153
TMEM39B	333.729	0.474475	0.138488	3.42611	0.000612296	0.0641186
GPRIN1	217.923	0.675192	0.197725	3.41481	0.000638273	0.064611
CYC1	1154.07	0.693324	0.202821	3.4184	0.000629909	0.064611
MYC	1907.08	0.567782	0.166257	3.41508	0.000637622	0.064611
PRKACA	1891.04	0.464943	0.136051	3.41741	0.00063219	0.064611
PITPNM2	325.238	0.685185	0.200342	3.42008	0.000626025	0.064611
PRMT9	523.578	-0.383643	0.112134	-3.42128	0.000623281	0.064611
RASSF10	22.0555	0.868538	0.25472	3.40978	0.000650152	0.0654499
B3GALT6	321.911	0.43712	0.128575	3.39972	0.00067454	0.0657262
LOC440028	21.0701	0.613818	0.180496	3.40073	0.00067206	0.0657262
TMEM63B	1575.98	0.497974	0.146428	3.40081	0.000671876	0.0657262
SAR1A	3686.91	-0.372921	0.109669	-3.40042	0.000672817	0.0657262
WIPF3	195.699	0.636575	0.187	3.40415	0.000663713	0.0657262
CCNA1	37.2116	-0.770611	0.2262	-3.40677	0.000657355	0.0657262
MMP24	51.9619	0.792	0.233227	3.39584	0.000684183	0.0659603
GNPNAT1	1541.77	-0.666577	0.196247	-3.39663	0.000682223	0.0659603
SNORA77	6.39687	0.726891	0.214709	3.38548	0.000710544	0.0681412
PRIMA1	68.4223	0.794348	0.23503	3.37978	0.000725447	0.0689031
C2orf82	75.1155	0.68165	0.201699	3.37955	0.000726052	0.0689031
LINC00634	6.61383	0.823688	0.243866	3.37763	0.000731137	0.0689518
TRPV4	206.625	0.694607	0.205718	3.3765	0.000734134	0.0689518
TRMT61B	453.231	-0.371443	0.110066	-3.37472	0.000738919	0.0690454
ESRRA	237.828	0.630645	0.187285	3.3673	0.000759081	0.0694312
DAAM2	736.564	0.587672	0.174444	3.36883	0.00075488	0.0694312
LOC728752	54.2351	0.485017	0.143937	3.36964	0.000752662	0.0694312
USP48	3081.3	-0.34133	0.101399	-3.3662	0.000762101	0.0694312
INPP4B	5270.46	-0.652409	0.193586	-3.37012	0.000751347	0.0694312
EXOC1	1933.15	-0.354788	0.105564	-3.3609	0.000776899	0.0704273
WDR74	458.365	0.421523	0.12551	3.35849	0.0007837	0.0706921
PGBD4	134.684	-0.411546	0.122617	-3.35636	0.000789771	0.0708409
EXOSC4	221.661	0.61093	0.182086	3.35518	0.000793125	0.0708409
ATP2B2	77.0828	0.836138	0.249342	3.35338	0.000798318	0.0709569
CHST4	29.2075	0.848414	0.25381	3.34272	0.000829623	0.0725406
EFNB1	207.08	0.491311	0.147184	3.33806	0.000843648	0.0725406
KLHL38	55.7747	0.752556	0.225452	3.33798	0.000843895	0.0725406
OCA2	83.991	0.849378	0.253988	3.34417	0.000825299	0.0725406
GSKIP	548.951	-0.452094	0.135128	-3.34568	0.000820825	0.0725406
APOL4	452.357	0.700169	0.209761	3.33795	0.000844004	0.0725406
NRXN1	205.52	0.853859	0.255775	3.33832	0.000842877	0.0725406
SLC38A11	106.624	-0.732451	0.220177	-3.32664	0.000878986	0.0743635
SLFN12	504.219	-0.552782	0.16619	-3.3262	0.00088038	0.0743635
NAPG	1501.16	-0.392133	0.117843	-3.32758	0.000876025	0.0743635
SCARB1	1400.2	0.589683	0.177304	3.32584	0.000881538	0.0743635
FBXW7	2015.34	-0.364515	0.109723	-3.32214	0.00089331	0.0748415
PDZD4	73.6447	0.787291	0.237081	3.32077	0.000897687	0.0748415
JRK	1177.94	0.55204	0.166267	3.3202	0.000899527	0.0748415
DPF2	1418.69	0.410877	0.123833	3.318	0.00090664	0.0750904
C16orf95	17.435	0.657888	0.198846	3.30853	0.000937868	0.0751354
GDNF-AS1	12.922	0.821526	0.24853	3.30554	0.000947935	0.0751354
CCDC85B	36.0074	0.791462	0.239042	3.31098	0.000929703	0.0751354
IP6K3	43.6231	0.845965	0.255746	3.30783	0.000940206	0.0751354
MON2	4973.28	-0.348045	0.105136	-3.31043	0.000931515	0.0751354
GRIN2C	123.054	0.824746	0.248747	3.3156	0.000914457	0.0751354
TMEM200B	174.981	0.721229	0.218198	3.3054	0.000948419	0.0751354
CDK18	515.276	0.703367	0.212597	3.30845	0.000938152	0.0751354
PRKAG3	10.9005	0.814066	0.246264	3.30567	0.000947505	0.0751354
SLC28A1	18.4179	0.79378	0.23943	3.31529	0.000915492	0.0751354
FASTKD2	1627.55	-0.372511	0.112879	-3.30011	0.000966481	0.0753358
MMRN1	259.01	-0.761731	0.230779	-3.30069	0.000964464	0.0753358
PLOD1	2203.76	0.561956	0.170361	3.29862	0.000971622	0.0753358
NR2F1	235.154	-0.72146	0.218666	-3.29937	0.000969034	0.0753358
LZTS3	203.214	0.683124	0.206985	3.30036	0.000965615	0.0753358
C11orf45	102.381	0.512015	0.155615	3.29027	0.00100093	0.0759911
CPLX4	1.52932	0.834289	0.253352	3.293	0.000991234	0.0759911
CHD7	4243.69	0.56658	0.172118	3.29181	0.000995464	0.0759911
SCN3A	74.9295	-0.70741	0.214698	-3.29491	0.000984549	0.0759911
SYN1	85.4132	0.813633	0.247273	3.29042	0.00100038	0.0759911
ADH1B	999.591	-0.821493	0.250045	-3.28538	0.00101845	0.0760538
B4GALNT1	156.93	0.765906	0.233073	3.28612	0.00101578	0.0760538
KLF3	2663.47	-0.329158	0.1001	-3.28829	0.00100796	0.0760538
KLHL14	35.4575	-0.756749	0.230285	-3.28614	0.00101569	0.0760538
ACTA1	38.8981	0.814869	0.248219	3.28286	0.00102759	0.0764233
GPAM	1047.35	-0.473317	0.144329	-3.27943	0.00104018	0.0767576
WDR19	1488.38	-0.391493	0.119382	-3.27934	0.00104051	0.0767576
CYHR1	928.486	0.618882	0.188819	3.27765	0.00104675	0.0769066
C12orf56	7.70908	0.834588	0.255319	3.2688	0.00108004	0.0771213
ANO4	78.9044	0.817808	0.250212	3.26846	0.00108135	0.0771213
CPEB2	2692.77	-0.572461	0.174958	-3.27199	0.00106794	0.0771213
PLPPR5	5.77311	-0.782769	0.238967	-3.27564	0.00105422	0.0771213
KCNK3	71.2359	0.811066	0.247879	3.27202	0.00106783	0.0771213
SLC7A5	973.615	0.671577	0.205452	3.26878	0.00108012	0.0771213
C9orf24	12.2177	0.646656	0.197882	3.26789	0.00108353	0.0771213
MATN4	5.00597	0.81464	0.248948	3.27233	0.00106664	0.0771213
SLC35E4	49.4616	0.561464	0.171908	3.26607	0.00109051	0.0771392
NEDD4	1474.86	-0.455211	0.139436	-3.26467	0.00109592	0.0771392
ATP6AP1	3462.17	0.538718	0.165022	3.26452	0.00109648	0.0771392
LINC01630	2.48524	0.817644	0.250969	3.25795	0.00112218	0.0774688
LOC101059948	3.84672	0.801626	0.245895	3.26003	0.00111402	0.0774688
DDX5	17880	-0.326833	0.10032	-3.25789	0.00112243	0.0774688
EXT1	2355	0.406896	0.124867	3.25863	0.00111953	0.0774688
SSR4P1	15.4737	0.54271	0.166439	3.26071	0.00111135	0.0774688
MIR4304	1.24235	0.818574	0.252298	3.24447	0.00117668	0.0778934
HAPLN3	328.657	0.633004	0.194851	3.24866	0.0011595	0.0778934
LDHAL6A	2.90246	0.822882	0.253242	3.24939	0.00115654	0.0778934
CD163L1	536.829	-0.607296	0.187123	-3.24543	0.00117275	0.0778934
TMEM238	18.4604	0.743065	0.228999	3.24483	0.00117519	0.0778934
DBX2	14.3261	-0.727486	0.224368	-3.24238	0.00118536	0.0778934
PGAM4	19.4193	0.626165	0.192448	3.25369	0.00113917	0.0778934
ABCB1	228.89	-0.562816	0.173518	-3.24356	0.00118048	0.0778934
SEMA5B	41.4681	0.573744	0.176384	3.2528	0.00114273	0.0778934
SRSF6	6370.95	-0.355346	0.109606	-3.24204	0.00118676	0.0778934
ACTC1	14.1463	0.829487	0.255885	3.24164	0.00118843	0.0778934
PQLC1	344.095	0.557136	0.171789	3.24315	0.00118216	0.0778934
FBXO38	2300.6	-0.264802	0.0815483	-3.24718	0.00116555	0.0778934
ZBTB24	1023.66	-0.480069	0.147844	-3.24712	0.00116578	0.0778934
LINC00961	86.4115	0.754288	0.2333	3.23312	0.00122444	0.0796806
CSGALNACT1	448.951	-0.504268	0.155951	-3.23349	0.00122287	0.0796806
MFSD3	122.837	0.712342	0.220856	3.22537	0.00125809	0.0799412
SIK1	1437.14	0.561882	0.174048	3.22831	0.00124525	0.0799412
GNA15	201.224	0.586204	0.181433	3.23096	0.00123373	0.0799412
CACNA1A	83.0551	0.66866	0.207176	3.2275	0.00124879	0.0799412
DBNDD1	373.48	0.642601	0.199096	3.22759	0.0012484	0.0799412
TMEM121	12.5348	0.816036	0.252906	3.22664	0.00125255	0.0799412
RUSC2	656.638	0.602879	0.186932	3.22513	0.00125916	0.0799412
CEBPB	409.006	0.486973	0.151296	3.21867	0.00128786	0.0804676
GPR161	216.541	0.547996	0.170177	3.22015	0.00128125	0.0804676
PGM3	2632.83	-0.44417	0.138014	-3.2183	0.00128953	0.0804676
HR	202.823	0.729346	0.226508	3.21996	0.0012821	0.0804676
CD164	8406.95	-0.547596	0.170136	-3.21859	0.00128824	0.0804676
ZNF365	221.971	-0.657236	0.204424	-3.21506	0.00130419	0.0808775
TMEM105	24.757	0.803773	0.250153	3.21312	0.00131299	0.0808775
SLC2A9	198.948	0.432463	0.1346	3.21294	0.00131385	0.0808775
ISY1	225.754	0.37781	0.117554	3.21393	0.00130934	0.0808775
FAM126B	1770.04	-0.384601	0.119777	-3.21098	0.00132281	0.0811548
ACSL3	5917.79	-0.468123	0.145898	-3.20857	0.00133395	0.0812013
APBA1	321.602	0.586272	0.182761	3.20786	0.00133728	0.0812013
CDC42BPG	786.631	0.599108	0.186841	3.20651	0.00134356	0.0812013
PTPRN	36.0727	0.807059	0.251733	3.20602	0.00134585	0.0812013
PYCRL	232.554	0.66891	0.208636	3.20611	0.00134544	0.0812013
NOCT	551.201	0.614259	0.191766	3.20317	0.00135924	0.0817383
PCDH11X	103.938	0.808154	0.252572	3.1997	0.00137573	0.0824577
MIR4664	6.6975	0.73434	0.229965	3.19327	0.00140671	0.0832645
ANKLE1	29.609	0.656737	0.206343	3.18274	0.00145889	0.0832645
FUNDC1	453.716	-0.500813	0.156971	-3.19049	0.00142034	0.0832645
GALK2	970.448	-0.316902	0.0992856	-3.19183	0.00141376	0.0832645
DAZAP1	1960.04	0.386953	0.121583	3.18262	0.0014595	0.0832645
BSCL2	136.199	0.471196	0.147687	3.19051	0.00142021	0.0832645
TMOD3	3050.47	-0.347006	0.108823	-3.18872	0.00142907	0.0832645
RHOD	153.783	0.645864	0.202875	3.18356	0.00145476	0.0832645
MIGA1	1463.13	-0.465086	0.146021	-3.18507	0.00144717	0.0832645
SEPSECS	809.622	-0.412299	0.129607	-3.18116	0.00146687	0.0832645
MBD3	234.799	0.590503	0.185597	3.18163	0.00146448	0.0832645
ZNF654	1139.59	-0.512639	0.160666	-3.19071	0.00141923	0.0832645
TMCO6	307.382	0.441901	0.138461	3.19152	0.00141526	0.0832645
OTUB1	992.473	0.46216	0.145274	3.1813	0.00146618	0.0832645
YIPF4	1748.43	-0.438846	0.13768	-3.18742	0.00143547	0.0832645
CBX2	408.775	0.737879	0.231795	3.18333	0.00145593	0.0832645
CGGBP1	3689.07	-0.43544	0.136777	-3.18357	0.00145471	0.0832645
GRHPR	1302.17	0.463299	0.145735	3.17904	0.00147762	0.083614
TES	1743.76	-0.422301	0.133	-3.17519	0.0014974	0.0838632
SCN7A	309.896	-0.77645	0.244465	-3.17613	0.00149256	0.0838632
HRCT1	35.645	0.781466	0.246162	3.1746	0.00150043	0.0838632
ST14	1668.56	0.597576	0.188154	3.17599	0.00149326	0.0838632
YARS	2257.29	0.347571	0.109579	3.17189	0.00151452	0.0843918
BBS7	428.016	-0.399671	0.12623	-3.16621	0.00154439	0.0857939
BEGAIN	35.7367	0.759127	0.239885	3.16455	0.00155323	0.0858434
INTS4	1365.31	-0.403535	0.127528	-3.16427	0.00155471	0.0858434
TUNAR	190.535	0.756074	0.239299	3.15954	0.00158018	0.0862041
TAF6L	226.337	0.477736	0.151117	3.16136	0.00157032	0.0862041
CECR3	6.26808	0.782254	0.247648	3.15873	0.00158459	0.0862041
FAM171A2	32.4597	0.701411	0.222242	3.15607	0.00159909	0.0862041
SPTB	82.3376	0.679261	0.215192	3.15654	0.00159654	0.0862041
THRA	823.381	0.449398	0.142334	3.15735	0.00159209	0.0862041
WNT6	3.56499	0.801349	0.253764	3.15785	0.00158935	0.0862041
RAB28	454.913	-0.399683	0.126437	-3.16111	0.00157168	0.0862041
PRR7	16.413	0.675553	0.214225	3.15348	0.00161339	0.0867184
IQGAP2	3525.84	-0.635571	0.201946	-3.14723	0.00164827	0.0870525
CDK16	2381.84	0.517285	0.164315	3.14813	0.00164319	0.0870525
TOR4A	60.973	0.596863	0.189463	3.15028	0.00163114	0.0870525
PRDM11	169.115	0.489903	0.155653	3.1474	0.0016473	0.0870525
SNHG7	341.281	0.517245	0.164303	3.14812	0.00164323	0.0870525
CHRDL1	476.209	-0.712689	0.226438	-3.1474	0.00164732	0.0870525
NIM1K	40.5509	0.682337	0.217028	3.14401	0.00166652	0.0874741
RAP1GAP2	709.715	0.597172	0.190136	3.14077	0.00168506	0.0874741
CNTNAP2	971.616	-0.788897	0.25109	-3.14189	0.00167863	0.0874741
JUND	935.004	0.419612	0.1336	3.14081	0.00168481	0.0874741
IDI2-AS1	11.5127	0.713697	0.227207	3.14117	0.00168275	0.0874741
STIM2	1078.72	-0.30628	0.0974324	-3.14351	0.00166934	0.0874741
RCC2	4310.98	0.340673	0.108563	3.13802	0.00170093	0.0880475
CCL24	3.9083	-0.793434	0.253027	-3.13577	0.00171403	0.0884739
TMPRSS5	59.6641	0.634985	0.202565	3.13473	0.00172014	0.0885385
ABCA9	668.897	-0.629492	0.201077	-3.1306	0.00174452	0.0887903
C19orf60	147.335	0.607253	0.193961	3.13079	0.00174337	0.0887903
USP9X	11064.2	-0.336033	0.107305	-3.13157	0.00173877	0.0887903
SLC4A9	5.95201	0.729824	0.233103	3.13091	0.00174267	0.0887903
LSM4	678.592	0.436807	0.139698	3.12679	0.00176724	0.0892994
ABTB2	183.733	0.569129	0.181964	3.1277	0.0017618	0.0892994
FBXL5	2896.54	-0.401055	0.128278	-3.12646	0.00176923	0.0892994
TXNL4A	789.096	0.408172	0.130854	3.11929	0.0018129	0.0898287
APOB	20.0569	-0.736459	0.235767	-3.12368	0.00178607	0.0898287
ACSM3	189.293	-0.671362	0.215299	-3.11827	0.00181915	0.0898287
TBC1D15	2253.92	-0.455199	0.14595	-3.11887	0.00181548	0.0898287
C22orf29	969.759	0.433783	0.138993	3.1209	0.001803	0.0898287
DNAJC5	1993.9	0.494201	0.158315	3.12164	0.00179847	0.0898287
GDPD5	278.28	0.631358	0.202163	3.12302	0.00179005	0.0898287
CDT1	103.408	0.602156	0.193044	3.11927	0.00181299	0.0898287
AMER1	656.187	0.396586	0.12723	3.11708	0.00182654	0.0898511
ADRB1	48.9975	-0.787058	0.252537	-3.1166	0.00182947	0.0898511
ZKSCAN5	883.05	-0.246542	0.0793192	-3.10823	0.0018821	0.0903714
GRIN2D	74.2898	0.716665	0.230646	3.10721	0.00188862	0.0903714
SLC39A3	109.116	0.486629	0.156545	3.10856	0.00188	0.0903714
ASGR1	18.6435	0.662192	0.213096	3.10748	0.00188687	0.0903714
NOL8	2561.77	-0.357347	0.114982	-3.10785	0.00188457	0.0903714
PAK6	70.6171	0.616793	0.198367	3.10934	0.00187503	0.0903714
MRPL14	627.579	0.505298	0.162294	3.11348	0.00184898	0.0903714
TRAPPC9	3467.15	0.515715	0.165774	3.11095	0.00186489	0.0903714
CLDN8	346.601	-0.761755	0.24517	-3.10705	0.00188966	0.0903714
CCPG1	576.687	-0.416896	0.133985	-3.11152	0.0018613	0.0903714
PPP6R3	6038.65	-0.278736	0.0897344	-3.10623	0.00189488	0.0903838
HPN-AS1	1.86792	0.793947	0.255925	3.10226	0.00192048	0.0905542
SNAPC5	398.338	-0.29977	0.0966293	-3.10227	0.00192045	0.0905542
CNOT2	4245.25	-0.489475	0.157763	-3.1026	0.00191826	0.0905542
SHQ1	815.806	-0.307809	0.0992837	-3.1003	0.00193324	0.0905542
SLC48A1	612.63	0.482877	0.155733	3.10067	0.00193083	0.0905542
BIRC6	15428.1	-0.313424	0.101087	-3.10055	0.00193163	0.0905542
LRBA	14185.6	-0.361358	0.116385	-3.10486	0.00190368	0.0905542
EHHADH	355.076	-0.513213	0.165637	-3.09842	0.00194556	0.0908977
HRK	86.4847	0.753647	0.243318	3.09738	0.00195241	0.0909844
GPI	4488.75	0.474408	0.153221	3.09623	0.00195995	0.0911029
PRSS35	12.9274	-0.683053	0.220682	-3.0952	0.00196682	0.0911892
PPM1K	1655.68	-0.632944	0.204641	-3.09295	0.0019818	0.0914186
ANGPTL1	204.99	-0.645412	0.208648	-3.0933	0.00197943	0.0914186
LHX9	7.50692	0.785647	0.254184	3.09086	0.00199579	0.0917076
TCP11	9.6639	0.7623	0.246658	3.09051	0.00199813	0.0917076
CDK3	25.7872	0.599444	0.194059	3.08897	0.00200849	0.091765
ST6GALNAC5	405.909	0.732795	0.23724	3.08883	0.00200945	0.091765
CA11	289.344	0.671943	0.217597	3.08801	0.00201501	0.0917886
GTPBP2	1634.87	0.411347	0.133268	3.08662	0.00202445	0.0918296
RPE	1592.03	-0.353517	0.11454	-3.0864	0.00202599	0.0918296
CRTAC1	26.3102	0.758017	0.245812	3.08372	0.00204428	0.0924289
ADAM32	405.299	-0.621816	0.2018	-3.08136	0.0020606	0.0928767
LGR5	109.922	0.752557	0.244272	3.08081	0.00206438	0.0928767
SPPL3	1934.49	0.323074	0.105069	3.07488	0.00210589	0.0940878
FAM219A	713.106	0.461558	0.150089	3.07523	0.00210343	0.0940878
KDM6A	2585.33	-0.348553	0.11336	-3.07475	0.00210679	0.0940878
ENKD1	92.8624	0.533131	0.173559	3.07176	0.002128	0.0948028
COPB1	5034.32	-0.41782	0.136171	-3.06836	0.00215241	0.0952031
PLEKHG3	1236.16	0.531514	0.173182	3.0691	0.00214706	0.0952031
OXCT2	16.8623	0.650567	0.212027	3.06832	0.00215266	0.0952031
NPHP4	517.523	0.567644	0.185046	3.06759	0.00215795	0.0952056
LINC01268	58.1437	-0.583689	0.190369	-3.0661	0.0021687	0.0952191
TRIP4	930.215	-0.254196	0.0829005	-3.06628	0.00216744	0.0952191
MSI1	139.133	0.761133	0.248345	3.06483	0.00217797	0.0952864
CFHR5	9.5211	-0.741172	0.241861	-3.06445	0.00218069	0.0952864
C4orf32	862.035	-0.58236	0.190149	-3.06265	0.00219389	0.0954201
HMGA1	1508.07	0.542866	0.177257	3.0626	0.00219423	0.0954201
NPAP1	3.00682	0.7277	0.23768	3.06168	0.002201	0.0954865
FUT8	3135.02	-0.491738	0.160689	-3.06019	0.00221199	0.0955089
SAMD1	410.771	0.460421	0.15042	3.0609	0.00220676	0.0955089
PKNOX2	45.2674	0.709166	0.231797	3.05942	0.00221765	0.0955268
TPRA1	351.23	0.490573	0.160406	3.05833	0.00222574	0.0955494
LEP	89.0956	-0.768423	0.251288	-3.05794	0.00222866	0.0955494
PCBP4	300.852	0.553952	0.181307	3.05533	0.00224813	0.0961576
SETX	9013.85	-0.270027	0.0884663	-3.05232	0.00227081	0.0964486
ARHGEF39	152.375	0.537215	0.17593	3.05358	0.00226129	0.0964486
TRIP12	11370.9	-0.250998	0.0822221	-3.05268	0.00226804	0.0964486
TCEAL9	999.994	-0.513288	0.168206	-3.05154	0.00227669	0.0964733
SEMA3A	167.198	-0.560616	0.183865	-3.04906	0.00229559	0.0967583
CLEC18B	23.6047	0.663521	0.21757	3.04968	0.00229083	0.0967583
DNAJC10	5779.57	-0.376894	0.12363	-3.04857	0.00229934	0.0967583
SYNPR-AS1	11.8947	-0.763628	0.250595	-3.04726	0.00230937	0.0969565
TMEM160	15.1857	0.646735	0.212351	3.04559	0.00232225	0.0972729
ANKIB1	3937.86	-0.293099	0.0962851	-3.04407	0.00233398	0.097317
TMEM109	1218.53	0.459088	0.15079	3.04455	0.00233027	0.097317
ZDHHC18	592.415	0.396855	0.130417	3.04297	0.00234255	0.0974513
LINC00592	4.4581	0.771041	0.253879	3.03704	0.0023891	0.0975502
EMC10	1088.6	0.42629	0.140273	3.03902	0.00237353	0.0975502
QRSL1	911.808	-0.495768	0.163166	-3.03843	0.00237815	0.0975502
RLBP1	9.05662	0.764616	0.251463	3.04068	0.00236048	0.0975502
SMURF2	2085.67	-0.433007	0.142494	-3.03878	0.00237538	0.0975502
SLC12A2	5377.56	-0.557435	0.183576	-3.03654	0.00239312	0.0975502
SRP19	305.118	-0.3714	0.122129	-3.04105	0.00235758	0.0975502
VIP	7.94329	-0.609302	0.20051	-3.03876	0.00237552	0.0975502
B3GNT4	14.8777	0.694858	0.228742	3.03773	0.00238366	0.0975502
VAV3	5713.71	-0.567304	0.186944	-3.03461	0.00240846	0.0975567
ANKRA2	559.986	-0.384126	0.126586	-3.0345	0.00240934	0.0975567
CADPS2	2080.41	-0.541266	0.178311	-3.03551	0.00240128	0.0975567
ARHGEF38-IT1	56.4729	-0.739056	0.24366	-3.03314	0.00242024	0.0977808
LGALS7	2.39564	0.772009	0.254653	3.03162	0.00243247	0.0979173
MS4A14	375.184	-0.632838	0.208762	-3.03138	0.00243436	0.0979173
SKI	1725.2	0.366205	0.120905	3.02887	0.00245469	0.0983685
TMEM177	199.254	0.339908	0.11223	3.02866	0.00245638	0.0983685
KRT86	83.454	0.725118	0.239553	3.02697	0.0024702	0.0984891
RPS6KA3	2493.55	-0.512458	0.169274	-3.02738	0.0024668	0.0984891
PARP11	688.119	-0.489133	0.161641	-3.02604	0.00247778	0.0985757
TMEM151B	2.00955	0.764477	0.252776	3.02433	0.00249183	0.0989064
PPP1R16A	375.497	0.697585	0.230705	3.02371	0.00249695	0.0989064
CDCA5	432.501	0.564857	0.186871	3.02271	0.0025052	0.0990177
CACNB1	261.757	0.585036	0.193637	3.02131	0.00251686	0.0992636
GRID2	21.8612	0.770618	0.255261	3.01894	0.00253662	0.0996115
ZNF732	194.417	-0.701592	0.232353	-3.01952	0.00253178	0.0996115
FAM131A	451.928	0.479366	0.158821	3.01827	0.00254221	0.0996164
UBR1	3103.93	-0.311016	0.103091	-3.01692	0.00255357	0.0998469

## Sheet: TableS8
Supplementary Table S8: Pathway analysis using the generally applicable gene-set enrichment (GAGE) method to identify significantly enriched pathways between early and late parous patients
Pathways	p.geomean	stat.mean	p.val	q.val	set.size	exp1
hsa03060 Protein export	0.00996297	-2.42992	0.00996297	0.707775	23	0.00996297
hsa00071 Fatty acid metabolism	0.0148444	-2.21406	0.0148444	0.707775	41	0.0148444
hsa00280 Valine, leucine and isoleucine degradation	0.0198232	-2.08919	0.0198232	0.707775	44	0.0198232
hsa03320 PPAR signaling pathway	0.0262292	-1.95894	0.0262292	0.707775	62	0.0262292
hsa03040 Spliceosome	0.0286624	-1.91087	0.0286624	0.707775	118	0.0286624
hsa03018 RNA degradation	0.0287433	-1.91682	0.0287433	0.707775	66	0.0287433
hsa00512 Mucin type O-Glycan biosynthesis	0.0366501	-1.82807	0.0366501	0.707775	27	0.0366501
hsa03013 RNA transport	0.0380695	-1.78089	0.0380695	0.707775	141	0.0380695
hsa04640 Hematopoietic cell lineage	0.0440345	-1.71733	0.0440345	0.707775	73	0.0440345
hsa04140 Regulation of autophagy	0.051075	-1.67366	0.051075	0.707775	21	0.051075
hsa04141 Protein processing in endoplasmic reticulum	0.0521826	-1.62888	0.0521826	0.707775	157	0.0521826
hsa03022 Basal transcription factors	0.0579799	-1.59709	0.0579799	0.707775	31	0.0579799
hsa04120 Ubiquitin mediated proteolysis	0.0612368	-1.5495	0.0612368	0.707775	134	0.0612368
hsa00565 Ether lipid metabolism	0.0659077	-1.5265	0.0659077	0.707775	33	0.0659077
hsa03420 Nucleotide excision repair	0.0722099	-1.47437	0.0722099	0.707775	43	0.0722099
hsa00640 Propanoate metabolism	0.0797499	-1.42453	0.0797499	0.707775	31	0.0797499
hsa00650 Butanoate metabolism	0.0799734	-1.42915	0.0799734	0.707775	24	0.0799734
hsa00350 Tyrosine metabolism	0.087444	-1.37099	0.087444	0.707775	36	0.087444
hsa04621 NOD-like receptor signaling pathway	0.0891419	-1.35505	0.0891419	0.707775	54	0.0891419
hsa00980 Metabolism of xenobiotics by cytochrome P450	0.0931422	-1.33138	0.0931422	0.707775	50	0.0931422
hsa00900 Terpenoid backbone biosynthesis	0.0961985	-1.33939	0.0961985	0.707775	14	0.0961985
hsa00140 Steroid hormone biosynthesis	0.0991742	-1.29896	0.0991742	0.707775	35	0.0991742
hsa03008 Ribosome biogenesis in eukaryotes	0.103445	-1.26854	0.103445	0.707775	70	0.103445
hsa04612 Antigen processing and presentation	0.106166	-1.25851	0.106166	0.707775	43	0.106166
hsa03430 Mismatch repair	0.111492	-1.2376	0.111492	0.713548	23	0.111492
hsa00982 Drug metabolism - cytochrome P450	0.118746	-1.18909	0.118746	0.724148	51	0.118746
hsa04660 T cell receptor signaling pathway	0.130398	-1.12765	0.130398	0.724148	104	0.130398
hsa00760 Nicotinate and nicotinamide metabolism	0.134632	-1.11928	0.134632	0.724148	23	0.134632
hsa03050 Proteasome	0.136541	-1.10471	0.136541	0.724148	40	0.136541
hsa04062 Chemokine signaling pathway	0.150295	-1.03677	0.150295	0.724148	169	0.150295
hsa04610 Complement and coagulation cascades	0.153756	-1.0252	0.153756	0.724148	58	0.153756
hsa00230 Purine metabolism	0.158506	-1.00225	0.158506	0.724148	155	0.158506
hsa04350 TGF-beta signaling pathway	0.162112	-0.988785	0.162112	0.724148	83	0.162112
hsa04623 Cytosolic DNA-sensing pathway	0.1689	-0.965322	0.1689	0.724148	38	0.1689
hsa04146 Peroxisome	0.170974	-0.953408	0.170974	0.724148	76	0.170974
hsa03015 mRNA surveillance pathway	0.177462	-0.928088	0.177462	0.724148	75	0.177462
hsa04672 Intestinal immune network for IgA production	0.182287	-0.912999	0.182287	0.724148	34	0.182287
hsa00380 Tryptophan metabolism	0.186134	-0.897941	0.186134	0.724148	37	0.186134
hsa04115 p53 signaling pathway	0.189773	-0.881649	0.189773	0.724148	68	0.189773
hsa02010 ABC transporters	0.191731	-0.876703	0.191731	0.724148	41	0.191731
hsa00340 Histidine metabolism	0.196241	-0.862299	0.196241	0.724148	27	0.196241
hsa04914 Progesterone-mediated oocyte maturation	0.198179	-0.85043	0.198179	0.724148	81	0.198179
hsa04110 Cell cycle	0.199194	-0.845989	0.199194	0.724148	124	0.199194
hsa00564 Glycerophospholipid metabolism	0.204616	-0.827595	0.204616	0.724148	75	0.204616
hsa04150 mTOR signaling pathway	0.207761	-0.817625	0.207761	0.724148	51	0.207761
hsa04630 Jak-STAT signaling pathway	0.208639	-0.81251	0.208639	0.724148	125	0.208639
hsa00590 Arachidonic acid metabolism	0.216214	-0.788292	0.216214	0.724148	50	0.216214
hsa04130 SNARE interactions in vesicular transport	0.222095	-0.770533	0.222095	0.724148	33	0.222095
hsa00410 beta-Alanine metabolism	0.223385	-0.768832	0.223385	0.724148	20	0.223385
hsa00500 Starch and sucrose metabolism	0.226594	-0.754538	0.226594	0.724148	35	0.226594
hsa00040 Pentose and glucuronate interconversions	0.237537	-0.722278	0.237537	0.724148	18	0.237537
hsa04520 Adherens junction	0.241079	-0.704753	0.241079	0.724148	71	0.241079
hsa00053 Ascorbate and aldarate metabolism	0.243604	-0.707065	0.243604	0.724148	12	0.243604
hsa04662 B cell receptor signaling pathway	0.2444	-0.694056	0.2444	0.724148	73	0.2444
hsa00120 Primary bile acid biosynthesis	0.255235	-0.667149	0.255235	0.742501	15	0.255235
hsa00592 alpha-Linolenic acid metabolism	0.262696	-0.642394	0.262696	0.750561	17	0.262696
hsa04622 RIG-I-like receptor signaling pathway	0.274155	-0.602198	0.274155	0.754935	55	0.274155
hsa00830 Retinol metabolism	0.276127	-0.597028	0.276127	0.754935	44	0.276127
hsa04620 Toll-like receptor signaling pathway	0.280809	-0.581636	0.280809	0.754935	83	0.280809
hsa00450 Selenocompound metabolism	0.287533	-0.566635	0.287533	0.754935	17	0.287533
hsa00970 Aminoacyl-tRNA biosynthesis	0.290709	-0.553943	0.290709	0.754935	39	0.290709
hsa04962 Vasopressin-regulated water reabsorption	0.292537	-0.548361	0.292537	0.754935	39	0.292537
hsa03450 Non-homologous end-joining	0.301819	-0.527156	0.301819	0.761022	12	0.301819
hsa00250 Alanine, aspartate and glutamate metabolism	0.306241	-0.509697	0.306241	0.761022	29	0.306241
hsa04977 Vitamin digestion and absorption	0.309165	-0.502302	0.309165	0.761022	21	0.309165
hsa04614 Renin-angiotensin system	0.318339	-0.477668	0.318339	0.771732	15	0.318339
hsa04710 Circadian rhythm - mammal	0.331344	-0.439486	0.331344	0.79127	22	0.331344
hsa04210 Apoptosis	0.349259	-0.388021	0.349259	0.821786	81	0.349259
hsa00591 Linoleic acid metabolism	0.355291	-0.37339	0.355291	0.823864	24	0.355291
hsa04144 Endocytosis	0.389397	-0.281095	0.389397	0.890049	188	0.389397
hsa00330 Arginine and proline metabolism	0.411151	-0.225219	0.411151	0.890272	48	0.411151
hsa00510 N-Glycan biosynthesis	0.413207	-0.219917	0.413207	0.890272	48	0.413207
hsa04664 Fc epsilon RI signaling pathway	0.414707	-0.215845	0.414707	0.890272	73	0.414707
hsa00520 Amino sugar and nucleotide sugar metabolism	0.421022	-0.199843	0.421022	0.890272	47	0.421022
hsa00480 Glutathione metabolism	0.430117	-0.176593	0.430117	0.890272	45	0.430117
hsa04920 Adipocytokine signaling pathway	0.442722	-0.144375	0.442722	0.890272	63	0.442722
hsa03030 DNA replication	0.449135	-0.128324	0.449135	0.890272	36	0.449135
hsa04650 Natural killer cell mediated cytotoxicity	0.449246	-0.127724	0.449246	0.890272	107	0.449246
hsa04114 Oocyte meiosis	0.450712	-0.124017	0.450712	0.890272	105	0.450712
hsa03440 Homologous recombination	0.454505	-0.114853	0.454505	0.890272	28	0.454505
hsa00620 Pyruvate metabolism	0.454667	-0.11427	0.454667	0.890272	38	0.454667
hsa03010 Ribosome	0.456265	-0.110038	0.456265	0.890272	85	0.456265
hsa04730 Long-term depression	0.462539	-0.0942396	0.462539	0.891641	63	0.462539
hsa04972 Pancreatic secretion	0.496815	-0.00799603	0.496815	0.933986	80	0.496815
hsa00600 Sphingolipid metabolism	0.506597	0.0165923	0.506597	0.933986	38	0.506597
hsa04540 Gap junction	0.519894	0.0499666	0.519894	0.933986	83	0.519894
hsa00670 One carbon pool by folate	0.528858	0.0730213	0.528858	0.933986	18	0.528858
hsa00910 Nitrogen metabolism	0.535326	0.0892712	0.535326	0.933986	20	0.535326
hsa04514 Cell adhesion molecules (CAMs)	0.546075	0.115893	0.546075	0.933986	106	0.546075
hsa04010 MAPK signaling pathway	0.548063	0.120833	0.548063	0.933986	244	0.548063
hsa00630 Glyoxylate and dicarboxylate metabolism	0.551897	0.131531	0.551897	0.933986	17	0.551897
hsa00020 Citrate cycle (TCA cycle)	0.558122	0.146882	0.558122	0.933986	29	0.558122
hsa04975 Fat digestion and absorption	0.561218	0.154676	0.561218	0.933986	34	0.561218
hsa04960 Aldosterone-regulated sodium reabsorption	0.569743	0.176339	0.569743	0.933986	38	0.569743
hsa04320 Dorso-ventral axis formation	0.581211	0.20629	0.581211	0.933986	22	0.581211
hsa00563 Glycosylphosphatidylinositol(GPI)-anchor biosynthesis	0.599686	0.254065	0.599686	0.933986	23	0.599686
hsa04530 Tight junction	0.604193	0.264515	0.604193	0.933986	120	0.604193
hsa00310 Lysine degradation	0.611867	0.285111	0.611867	0.933986	43	0.611867
hsa00360 Phenylalanine metabolism	0.617662	0.302282	0.617662	0.933986	15	0.617662
hsa04910 Insulin signaling pathway	0.617745	0.299882	0.617745	0.933986	130	0.617745
GO:0032880 regulation of protein localization	0.000793459	-3.17064	0.000793459	0.925327	354	0.000793459
GO:0051603 proteolysis involved in cellular protein catabolic process	0.000867167	-3.14338	0.000867167	0.925327	395	0.000867167
GO:0043632 modification-dependent macromolecule catabolic process	0.000958175	-3.11421	0.000958175	0.925327	378	0.000958175
GO:0006511 ubiquitin-dependent protein catabolic process	0.000959768	-3.11398	0.000959768	0.925327	369	0.000959768
GO:0019941 modification-dependent protein catabolic process	0.00115588	-3.05778	0.00115588	0.925327	375	0.00115588
GO:0048193 Golgi vesicle transport	0.00152072	-2.98496	0.00152072	0.925327	176	0.00152072
GO:0044257 cellular protein catabolic process	0.00194666	-2.89519	0.00194666	0.925327	408	0.00194666
GO:0030449 regulation of complement activation	0.00240264	-3.03448	0.00240264	0.925327	17	0.00240264
GO:2000257 regulation of protein activation cascade	0.00240264	-3.03448	0.00240264	0.925327	17	0.00240264
GO:0051223 regulation of protein transport	0.00353444	-2.70388	0.00353444	0.925327	273	0.00353444
GO:0051222 positive regulation of protein transport	0.00355196	-2.70876	0.00355196	0.925327	167	0.00355196
GO:0002250 adaptive immune response	0.00386226	-2.67975	0.00386226	0.925327	172	0.00386226
GO:0002920 regulation of humoral immune response	0.00515205	-2.66231	0.00515205	0.925327	27	0.00515205
GO:0042572 retinol metabolic process	0.00549806	-2.70742	0.00549806	0.925327	17	0.00549806
GO:0006397 mRNA processing	0.00554309	-2.5464	0.00554309	0.925327	381	0.00554309
GO:0070201 regulation of establishment of protein localization	0.00568236	-2.53914	0.00568236	0.925327	301	0.00568236
GO:0031347 regulation of defense response	0.00585628	-2.52675	0.00585628	0.925327	384	0.00585628
GO:0002684 positive regulation of immune system process	0.0070122	-2.4611	0.0070122	0.925327	486	0.0070122
GO:0034754 cellular hormone metabolic process	0.00704106	-2.48348	0.00704106	0.925327	78	0.00704106
GO:0050729 positive regulation of inflammatory response	0.0073514	-2.47417	0.0073514	0.925327	64	0.0073514
GO:0050778 positive regulation of immune response	0.00741581	-2.44308	0.00741581	0.925327	322	0.00741581
GO:0050776 regulation of immune response	0.00748602	-2.43755	0.00748602	0.925327	473	0.00748602
GO:0002253 activation of immune response	0.00760688	-2.43531	0.00760688	0.925327	262	0.00760688
GO:0031349 positive regulation of defense response	0.00846757	-2.39768	0.00846757	0.925327	211	0.00846757
GO:0050727 regulation of inflammatory response	0.00848703	-2.39925	0.00848703	0.925327	171	0.00848703
GO:0002460 adaptive immune response based on somatic recombination of immune receptors built from immunoglobulin superfamily domains	0.00888942	-2.383	0.00888942	0.925327	155	0.00888942
GO:0006891 intra-Golgi vesicle-mediated transport	0.00894211	-2.44183	0.00894211	0.925327	29	0.00894211
GO:0051301 cell division	0.00937915	-2.35454	0.00937915	0.925327	458	0.00937915
GO:0010824 regulation of centrosome duplication	0.00942507	-2.50273	0.00942507	0.925327	15	0.00942507
GO:0002526 acute inflammatory response	0.00944422	-2.36982	0.00944422	0.925327	89	0.00944422
GO:0070584 mitochondrion morphogenesis	0.0129065	-2.4688	0.0129065	0.925327	11	0.0129065
GO:0006047 UDP-N-acetylglucosamine metabolic process	0.0133999	-2.41168	0.0133999	0.925327	10	0.0133999
GO:0034508 centromere complex assembly	0.0141516	-2.25301	0.0141516	0.925327	33	0.0141516
GO:0006954 inflammatory response	0.014198	-2.19547	0.014198	0.925327	433	0.014198
GO:0031123 RNA 3'-end processing	0.0142169	-2.20917	0.0142169	0.925327	92	0.0142169
GO:0042180 cellular ketone metabolic process	0.014246	-2.19849	0.014246	0.925327	199	0.014246
GO:0006888 ER to Golgi vesicle-mediated transport	0.0142734	-2.22246	0.0142734	0.925327	54	0.0142734
GO:0046605 regulation of centrosome cycle	0.0149411	-2.26709	0.0149411	0.925327	19	0.0149411
GO:0000375 RNA splicing, via transesterification reactions	0.0161296	-2.14907	0.0161296	0.925327	207	0.0161296
GO:0002685 regulation of leukocyte migration	0.0166832	-2.14677	0.0166832	0.925327	79	0.0166832
GO:0034694 response to prostaglandin stimulus	0.0176775	-2.20466	0.0176775	0.925327	16	0.0176775
GO:0006956 complement activation	0.0179316	-2.1389	0.0179316	0.925327	39	0.0179316
GO:0042110 T cell activation	0.0181271	-2.09866	0.0181271	0.925327	311	0.0181271
GO:0006336 DNA replication-independent nucleosome assembly	0.0182316	-2.19003	0.0182316	0.925327	22	0.0182316
GO:0034080 CENP-A containing nucleosome assembly at centromere	0.0182316	-2.19003	0.0182316	0.925327	22	0.0182316
GO:0034724 DNA replication-independent nucleosome organization	0.0182316	-2.19003	0.0182316	0.925327	22	0.0182316
GO:0043486 histone exchange	0.0183205	-2.1762	0.0183205	0.925327	25	0.0183205
GO:0008380 RNA splicing	0.0183415	-2.09396	0.0183415	0.925327	311	0.0183415
GO:0002683 negative regulation of immune system process	0.0185376	-2.09373	0.0185376	0.925327	163	0.0185376
GO:0031124 mRNA 3'-end processing	0.018607	-2.10164	0.018607	0.925327	79	0.018607
GO:0002686 negative regulation of leukocyte migration	0.0189069	-2.18062	0.0189069	0.925327	15	0.0189069
GO:0006959 humoral immune response	0.0192768	-2.08416	0.0192768	0.925327	92	0.0192768
GO:0002673 regulation of acute inflammatory response	0.0193891	-2.09803	0.0193891	0.925327	46	0.0193891
GO:0034440 lipid oxidation	0.0196985	-2.07595	0.0196985	0.925327	87	0.0196985
GO:0019216 regulation of lipid metabolic process	0.020832	-2.04353	0.020832	0.925327	199	0.020832
GO:0007249 I-kappaB kinase/NF-kappaB cascade	0.0208739	-2.04237	0.0208739	0.925327	211	0.0208739
GO:0010565 regulation of cellular ketone metabolic process	0.0210516	-2.04118	0.0210516	0.925327	152	0.0210516
GO:0010862 positive regulation of pathway-restricted SMAD protein phosphorylation	0.0213476	-2.08838	0.0213476	0.925327	23	0.0213476
GO:0008207 C21-steroid hormone metabolic process	0.0215917	-2.08213	0.0215917	0.925327	23	0.0215917
GO:0032101 regulation of response to external stimulus	0.0228609	-2.00164	0.0228609	0.925327	344	0.0228609
GO:0050714 positive regulation of protein secretion	0.0229054	-2.01322	0.0229054	0.925327	79	0.0229054
GO:0071479 cellular response to ionizing radiation	0.0232619	-2.03264	0.0232619	0.925327	34	0.0232619
GO:0000377 RNA splicing, via transesterification reactions with bulged adenosine as nucleophile	0.0238159	-1.98726	0.0238159	0.925327	202	0.0238159
GO:0000398 mRNA splicing, via spliceosome	0.0238159	-1.98726	0.0238159	0.925327	202	0.0238159
GO:0050863 regulation of T cell activation	0.024091	-1.9818	0.024091	0.925327	204	0.024091
GO:0009214 cyclic nucleotide catabolic process	0.0246841	-2.04971	0.0246841	0.925327	16	0.0246841
GO:0050715 positive regulation of cytokine secretion	0.0258468	-1.9693	0.0258468	0.925327	51	0.0258468
GO:0006457 protein folding	0.026281	-1.94431	0.026281	0.925327	202	0.026281
GO:0050707 regulation of cytokine secretion	0.0263311	-1.9553	0.0263311	0.925327	67	0.0263311
GO:0046649 lymphocyte activation	0.0264441	-1.93851	0.0264441	0.925327	434	0.0264441
GO:0045786 negative regulation of cell cycle	0.0267683	-1.93322	0.0267683	0.925327	437	0.0267683
GO:0048285 organelle fission	0.026789	-1.93333	0.026789	0.925327	375	0.026789
GO:0014066 regulation of phosphatidylinositol 3-kinase cascade	0.0270883	-1.94835	0.0270883	0.925327	51	0.0270883
GO:0000280 nuclear division	0.0273311	-1.92481	0.0273311	0.925327	352	0.0273311
GO:0007067 mitosis	0.0273311	-1.92481	0.0273311	0.925327	352	0.0273311
GO:0034308 primary alcohol metabolic process	0.0275478	-1.98886	0.0275478	0.925327	19	0.0275478
GO:0030728 ovulation	0.0276427	-1.97743	0.0276427	0.925327	20	0.0276427
GO:0006577 amino-acid betaine metabolic process	0.0279146	-2.00043	0.0279146	0.925327	15	0.0279146
GO:0019724 B cell mediated immunity	0.028062	-1.92339	0.028062	0.925327	85	0.028062
GO:0002688 regulation of leukocyte chemotaxis	0.0280848	-1.93048	0.0280848	0.925327	55	0.0280848
GO:0050870 positive regulation of T cell activation	0.0284349	-1.91183	0.0284349	0.925327	149	0.0284349
GO:0070646 protein modification by small protein removal	0.0289572	-1.91219	0.0289572	0.925327	74	0.0289572
GO:0006900 membrane budding	0.0294926	-1.9165	0.0294926	0.925327	42	0.0294926
GO:0009617 response to bacterium	0.0297641	-1.88825	0.0297641	0.925327	271	0.0297641
GO:0006198 cAMP catabolic process	0.0301938	-1.96524	0.0301938	0.925327	14	0.0301938
GO:0043044 ATP-dependent chromatin remodeling	0.0302519	-1.92663	0.0302519	0.925327	30	0.0302519
GO:0097094 craniofacial suture morphogenesis	0.0303135	-1.9778	0.0303135	0.925327	12	0.0303135
GO:0009225 nucleotide-sugar metabolic process	0.030336	-1.91633	0.030336	0.925327	28	0.030336
GO:0046085 adenosine metabolic process	0.0305302	-2.00421	0.0305302	0.925327	10	0.0305302
GO:0033157 regulation of intracellular protein transport	0.0311392	-1.87073	0.0311392	0.925327	164	0.0311392
GO:0090316 positive regulation of intracellular protein transport	0.0313365	-1.87278	0.0313365	0.925327	94	0.0313365
GO:0006069 ethanol oxidation	0.0315582	-2.00209	0.0315582	0.925327	10	0.0315582
GO:0043122 regulation of I-kappaB kinase/NF-kappaB cascade	0.0316247	-1.86302	0.0316247	0.925327	189	0.0316247
GO:0072665 protein localization to vacuole	0.0316656	-1.9902	0.0316656	0.925327	11	0.0316656
GO:0033365 protein localization to organelle	0.0319425	-1.85509	0.0319425	0.925327	493	0.0319425
GO:0030595 leukocyte chemotaxis	0.0327337	-1.85089	0.0327337	0.925327	116	0.0327337
GO:0032732 positive regulation of interleukin-1 production	0.032777	-1.89862	0.032777	0.925327	25	0.032777
GO:0007098 centrosome cycle	0.0330595	-1.86274	0.0330595	0.925327	42	0.0330595
GO:0035112 genitalia morphogenesis	0.0332967	-1.96558	0.0332967	0.925327	11	0.0332967
GO:0006513 protein monoubiquitination	0.0334718	-1.86436	0.0334718	0.925327	35	0.0334718

## Sheet: TableS9
Supplementary Table S9: Systematic multivariate analysis of TILs levels comparing nulliparous vs. parous, early parous vs. late parous and PABC vs. nulliparous patients
	Nulliparous (n=26) (median)	Parous (n=134) (median)	pval (wt)	pval (lm)	pval (lm.adj)	fdr (lm.adj)
Intratumoral_TILs	0.5	0.5	0.0314692	0.00649718	0.240351	0.721053
Stromal_TILs	12.25	10.305	0.166971	0.142049	0.655362	0.843692
Global_TILs	7.34	5.535	0.146429	0.0906029	0.843692	0.843692
	Late parous (n=38) (median)	Early parous (n=47) (median)	pval (wt)	pval (lm)	pval (lm.adj)	fdr (lm.adj)
Stromal_TILs	12.25	12.835	0.84331	0.874326	0.20012	0.488064
Global_TILs	6.38	8.91	0.659248	0.692895	0.325376	0.488064
Intratumoral_TILs	0.5	0.5	0.456532	0.420551	0.889115	0.889115
	Nulliparous (n=36) (median)	PABC (n=9) (median)	pval (wt)	pval (lm)	pval (lm.adj)	fdr (lm.adj)
Intratumoral_TILs	0.5	5	0.00194801	3.51813e-05	1.48002e-05	4.44006e-05
Global_TILs	5.535	27.39	0.000935621	0.000116194	0.0177867	0.0266801
Stromal_TILs	10.305	47.43	0.000821799	0.000223859	0.0401631	0.0401631

[truncated: 2 more sheets: TableS10, TableS11]
